# Supplementary material for: DNA barcoding reveals a species group of the genus Campiglossa (Diptera, Tephritidae, Tephritinae) with recognition of a new species from East Asia and previously unknown females of Campiglossa coei (Hardy)
Source: Zookeys. 2019 Dec 12;899:1–36. doi: 10.3897/zookeys.899.46779 (PMC6923282; doi:10.3897/zookeys.899.46779)
Supplement: XML Treatment for Campiglossa coei [file zookeys.899.46779-treatment1.xml]

<!DOCTYPE tp:taxon-treatment
  PUBLIC "-//TaxonX//DTD Taxonomic Treatment Publishing DTD v0 20100105//EN" "tax-treatment-NSO.dtd">
<tp:taxon-treatment xmlns:tp="http://www.plazi.org/taxpub"><tp:treatment-meta><kwd-group><label>Taxon classification</label><kwd><named-content xmlns:xlink="http://www.w3.org/1999/xlink" content-type="kingdom">Animalia</named-content></kwd><kwd><named-content xmlns:xlink="http://www.w3.org/1999/xlink" content-type="order">Diptera</named-content></kwd><kwd><named-content xmlns:xlink="http://www.w3.org/1999/xlink" content-type="family">Tephritidae</named-content></kwd></kwd-group><mixed-citation publication-type="journal"><person-group><name><surname>Han</surname><given-names>Ho-Yeon</given-names></name><name><surname>Ro</surname><given-names>Kyung-Eui</given-names></name></person-group><article-title>DNA barcoding reveals a species group of the genus <italic><tp:taxon-name><tp:taxon-name-part taxon-name-part-type="genus" reg="Campiglossa">Campiglossa</tp:taxon-name-part></tp:taxon-name></italic> (<tp:taxon-name><tp:taxon-name-part taxon-name-part-type="order">Diptera</tp:taxon-name-part></tp:taxon-name>, <tp:taxon-name><tp:taxon-name-part taxon-name-part-type="family">Tephritidae</tp:taxon-name-part></tp:taxon-name>, <tp:taxon-name><tp:taxon-name-part taxon-name-part-type="subfamily">Tephritinae</tp:taxon-name-part></tp:taxon-name>) with recognition of a new species from East Asia and previously unknown females of <italic><tp:taxon-name><tp:taxon-name-part taxon-name-part-type="genus" reg="Campiglossa">Campiglossa</tp:taxon-name-part> <tp:taxon-name-part taxon-name-part-type="species" reg="coei">coei</tp:taxon-name-part></tp:taxon-name></italic> (Hardy)</article-title><source>Zookeys</source><day>12</day><month>12</month><year>2019</year><volume>899</volume><fpage>1</fpage><lpage>36</lpage><pub-id pub-id-type="doi">10.3897/zookeys.899.46779</pub-id></mixed-citation></tp:treatment-meta><tp:nomenclature><tp:taxon-name><object-id xmlns:xlink="http://www.w3.org/1999/xlink" content-type="arpha" xlink:type="simple">FBEF9957-A3F6-5D22-B6F4-6AC8C9BC681F</object-id>
              <tp:taxon-name-part taxon-name-part-type="genus" reg="Campiglossa">Campiglossa</tp:taxon-name-part>
              <tp:taxon-name-part taxon-name-part-type="species" reg="coei">coei</tp:taxon-name-part>
            </tp:taxon-name><tp:taxon-authority>(Hardy)</tp:taxon-authority><xref ref-type="fig" rid="F2">Figs 2</xref><xref ref-type="fig" rid="F4">, 4A–E</xref><xref ref-type="fig" rid="F5">, 5A–G</xref><xref ref-type="fig" rid="F10">, 10A, B</xref><tp:nomenclature-citation-list><tp:nomenclature-citation><tp:taxon-name>
                  <tp:taxon-name-part taxon-name-part-type="genus" reg="Tephritis">Tephritis</tp:taxon-name-part> <tp:taxon-name-part taxon-name-part-type="species" reg="coei">coei</tp:taxon-name-part></tp:taxon-name><comment>Hardy, 1964: 164 (Type-locality: NEPAL, Taplejung Dist., N of Sangu, above river bank, ca. 5000 ft, holotype ♂, <named-content xmlns:xlink="http://www.w3.org/1999/xlink" content-type="dwc:institutional_code" xlink:type="simple">NHMUK</named-content>); <xref ref-type="bibr" rid="B58">Wang 1998</xref>: 291, 294 (in the East Asian <tp:taxon-name><tp:taxon-name-part taxon-name-part-type="genus" reg="Tephritis">Tephritis</tp:taxon-name-part></tp:taxon-name> key; diagnosis, new Chinese record – 2♂ from Yunnan Province).</comment></tp:nomenclature-citation><tp:nomenclature-citation><tp:taxon-name>
                  <tp:taxon-name-part taxon-name-part-type="genus" reg="Campiglossa">Campiglossa</tp:taxon-name-part> <tp:taxon-name-part taxon-name-part-type="species" reg="coei">coei</tp:taxon-name-part></tp:taxon-name><comment>: <xref ref-type="bibr" rid="B28">Korneyev 1990</xref>: 444 (new combination), <xref ref-type="bibr" rid="B32">2004</xref>: 8 (erroneous synonymy with <tp:taxon-name><tp:taxon-name-part taxon-name-part-type="genus" reg="Campiglossa">C.</tp:taxon-name-part> <tp:taxon-name-part taxon-name-part-type="species" reg="misella">misella</tp:taxon-name-part></tp:taxon-name>); <xref ref-type="bibr" rid="B47">Norrbom et al. 1999</xref>: 109 (in the world tephritid catalog); <xref ref-type="bibr" rid="B34">Korneyev and Ovchinnikova 2004</xref>: 546 (erroneous synonymy with <tp:taxon-name><tp:taxon-name-part taxon-name-part-type="genus" reg="Campiglossa">C.</tp:taxon-name-part> <tp:taxon-name-part taxon-name-part-type="species" reg="misella">misella</tp:taxon-name-part></tp:taxon-name>).</comment></tp:nomenclature-citation><tp:nomenclature-citation><tp:taxon-name>
                  <tp:taxon-name-part taxon-name-part-type="genus" reg="Campiglossa">Campiglossa</tp:taxon-name-part> <tp:taxon-name-part taxon-name-part-type="species" reg="favillacea">favillacea</tp:taxon-name-part></tp:taxon-name><comment>Ito, 2011: 29 (Type-locality: NEPAL, Taplejung Dist., Kharu Pokhar, 3,000 m, holotype ♂, <named-content xmlns:xlink="http://www.w3.org/1999/xlink" content-type="dwc:institutional_code" xlink:type="simple">UOPJ</named-content> – examined, Fig. <xref ref-type="fig" rid="F10">10A, B</xref>), syn. nov.</comment></tp:nomenclature-citation></tp:nomenclature-citation-list></tp:nomenclature><tp:treatment-sec sec-type="material" id="SECID0EFZAI"><title>Material examined.</title><p>Type series of <italic><tp:taxon-name><tp:taxon-name-part taxon-name-part-type="genus" reg="Campiglossa">C.</tp:taxon-name-part> <tp:taxon-name-part taxon-name-part-type="species" reg="favillacea">favillacea</tp:taxon-name-part></tp:taxon-name></italic> Ito, 2011 (<named-content xmlns:xlink="http://www.w3.org/1999/xlink" content-type="dwc:institutional_code" xlink:type="simple">UOPJ</named-content>; Fig. <xref ref-type="fig" rid="F10">10A, B</xref>): NEPAL: Taplejung: Kharu Pokhar, 3,000 m, 17.VII.1962, T. Yasuda, holotype ♂ of <italic><tp:taxon-name><tp:taxon-name-part taxon-name-part-type="genus" reg="Campiglossa">C.</tp:taxon-name-part> <tp:taxon-name-part taxon-name-part-type="species" reg="favillacea">favillacea</tp:taxon-name-part></tp:taxon-name></italic>; Ilam: Phikol, 1,460 m, 19.IV.1962, T. Yasuda paratype 2♀, of <italic><tp:taxon-name><tp:taxon-name-part taxon-name-part-type="genus" reg="Campiglossa">C.</tp:taxon-name-part> <tp:taxon-name-part taxon-name-part-type="species" reg="favillacea">favillacea</tp:taxon-name-part></tp:taxon-name></italic>. CHINA: Yunnan, Mengsong, Manlvcunhanzudazhai, small hilltop, <named-content xmlns:xlink="http://www.w3.org/1999/xlink" content-type="dwc:verbatimCoordinates" xlink:type="simple"><named-content content-type="geo-json" specific-use="{&#34;type&#34;:&#34;Point&#34;,&#34;coordinates&#34;:[100.481028,22.128889]}" id="NCID0E21AI" xlink:type="simple"><named-content content-type="dwc:verbatimCoordinates" xlink:type="simple"><named-content content-type="geo-json" specific-use="{&#34;type&#34;:&#34;Point&#34;,&#34;coordinates&#34;:[100.481028,22.128889]}" id="NCID0EC2AI" xlink:type="simple">22°07'44.0"N, 100°28'51.7"E</named-content></named-content></named-content></named-content>, 1690 m, 12.VII.2011, H.Y. Han and S.W. Suk, 72♂, 42♀ (<abbrev xmlns:xlink="http://www.w3.org/1999/xlink" content-type="institution" xlink:title="Yonsei University, Wonju, Korea" id="ABBRID0EG2AI" xlink:type="simple">YSUW</abbrev>); Yunnan, Mengsong, Bengangxizhai, in forest, <named-content xmlns:xlink="http://www.w3.org/1999/xlink" content-type="dwc:verbatimCoordinates" xlink:type="simple"><named-content content-type="geo-json" specific-use="{&#34;type&#34;:&#34;Point&#34;,&#34;coordinates&#34;:[100.585222,22.176250]}" id="NCID0EO2AI" xlink:type="simple"><named-content content-type="dwc:verbatimCoordinates" xlink:type="simple"><named-content content-type="geo-json" specific-use="{&#34;type&#34;:&#34;Point&#34;,&#34;coordinates&#34;:[100.585222,22.176250]}" id="NCID0EV2AI" xlink:type="simple">22°10'34.5"N, 100°35'06.8"E</named-content></named-content></named-content></named-content>, 1725 m, 11.VII.2011, H.Y. Han and S.W. Suk, 1♀ (<abbrev xmlns:xlink="http://www.w3.org/1999/xlink" content-type="institution" xlink:title="Yonsei University, Wonju, Korea" id="ABBRID0EZ2AI" xlink:type="simple">YSUW</abbrev>).</p><fig id="F3" position="float" orientation="portrait"><object-id xmlns:xlink="http://www.w3.org/1999/xlink" content-type="doi" xlink:type="simple">10.3897/zookeys.899.46779.figure3</object-id><object-id xmlns:xlink="http://www.w3.org/1999/xlink" content-type="arpha" xlink:type="simple">3268AF92-D8A0-51F6-B2F3-3E4A5D30F45A</object-id><label>Figure 3.</label><caption><p>The habitat of <italic><tp:taxon-name><tp:taxon-name-part taxon-name-part-type="genus" reg="Campiglossa">Campiglossa</tp:taxon-name-part> <tp:taxon-name-part taxon-name-part-type="species" reg="coei">coei</tp:taxon-name-part></tp:taxon-name></italic>. CHINA: Yunnan, Mengsong, Manlvcunhanzudazhai, small hilltop, <named-content xmlns:xlink="http://www.w3.org/1999/xlink" content-type="dwc:verbatimCoordinates" xlink:type="simple"><named-content content-type="geo-json" specific-use="{&#34;type&#34;:&#34;Point&#34;,&#34;coordinates&#34;:[100.481028,22.128889]}" id="NCID0EU3AI" xlink:type="simple"><named-content content-type="dwc:verbatimCoordinates" xlink:type="simple"><named-content content-type="geo-json" specific-use="{&#34;type&#34;:&#34;Point&#34;,&#34;coordinates&#34;:[100.481028,22.128889]}" id="NCID0E23AI" xlink:type="simple">22°07'44.0"N, 100°28'51.7"E</named-content></named-content></named-content></named-content>, 1,690 m, 12 July 2011. Many more than 100 individuals of <italic><tp:taxon-name><tp:taxon-name-part taxon-name-part-type="genus" reg="Campiglossa">C.</tp:taxon-name-part> <tp:taxon-name-part taxon-name-part-type="species" reg="coei">coei</tp:taxon-name-part></tp:taxon-name></italic> were collected along with at least ten other species of the subfamily <tp:taxon-name><tp:taxon-name-part taxon-name-part-type="subfamily">Tephritinae</tp:taxon-name-part></tp:taxon-name>.</p></caption><graphic xmlns:xlink="http://www.w3.org/1999/xlink" xlink:href="zookeys-899-001-g003.jpg" position="float" orientation="portrait" xlink:type="simple" id="oo_364256.jpg"><uri content-type="original_file" xlink:type="simple">https://binary.pensoft.net/fig/364256</uri></graphic></fig></tp:treatment-sec><tp:treatment-sec sec-type="diagnosis" id="SECID0EU4AI"><title>Diagnosis.</title><p>This light-colored species can be diagnosed by the following characteristics. <bold><italic>Head</italic></bold> largely yellow-brown with grey upper occiput. <bold><italic>Thorax</italic></bold> with scutum entirely matte whitish grey without any outstanding dark spots or stripes; scutellum mostly matte whitish grey but ca. apical 1/3 yellow-brown. <bold><italic>Legs</italic></bold> entirely yellowish brown without any dark marking; fore femur with six or seven strong, brown postero-ventral setae. <bold><italic>Wing</italic></bold> with basal area (basal 1/3 anteriorly and basal 1/2 posteriorly) largely hyaline with only few small dark spots, especially cell br with area posterior to fork of vein Rs completely hyaline (Fig. <xref ref-type="fig" rid="F4">4A-a</xref>); male with large dark mid-anterior marking covering from mid-anterior 1/3 to posterior end of crossvein R-M; pterostigma dark brown with large round hyaline spot in both sexes (Fig. <xref ref-type="fig" rid="F4">4A-b</xref>; in the other <italic><tp:taxon-name><tp:taxon-name-part taxon-name-part-type="genus" reg="Campiglossa"/><tp:taxon-name-part taxon-name-part-type="species" reg="misella">misella</tp:taxon-name-part></tp:taxon-name></italic> group species this spot tends to be smaller or missing in male); cell r<sub>1</sub> posterior to pterostigma with two large hyaline spots (sometimes with tiny additional basal spot, Fig. <xref ref-type="fig" rid="F4">4A-c</xref>) in male and three large hyaline spots in female; cell r<sub>2+3</sub> without posteroapical hyaline spot. <bold><italic>Abdomen</italic></bold> matte whitish grey with tergites 3–5 in male and 3–6 in female each with pair of pale brown submedian spots; oviscape shiny dark brown, as long as three preceding segments.</p><fig id="F4" position="float" orientation="portrait"><object-id xmlns:xlink="http://www.w3.org/1999/xlink" content-type="doi" xlink:type="simple">10.3897/zookeys.899.46779.figure4</object-id><object-id xmlns:xlink="http://www.w3.org/1999/xlink" content-type="arpha" xlink:type="simple">BB4DADC6-E993-56B2-99F6-ED35728EC19F</object-id><label>Figure 4.</label><caption><p><bold>A–F</bold><italic><tp:taxon-name><tp:taxon-name-part taxon-name-part-type="genus" reg="Campiglossa">Campiglossa</tp:taxon-name-part> <tp:taxon-name-part taxon-name-part-type="species" reg="coei">coei</tp:taxon-name-part></tp:taxon-name></italic><bold>A</bold> male, lateral view <bold>B</bold> male, dorsal view <bold>C</bold> male wing <bold>D</bold> female, lateral view <bold>E</bold> female, dorsal view <bold>F</bold> female wing <bold>G–K</bold><italic><tp:taxon-name><tp:taxon-name-part taxon-name-part-type="genus" reg="Campiglossa">C.</tp:taxon-name-part> <tp:taxon-name-part taxon-name-part-type="species" reg="misella">misella</tp:taxon-name-part></tp:taxon-name></italic><bold>G</bold> male, lateral view <bold>H</bold> male, lateral view <bold>I</bold> male, dorsal view <bold>J</bold> female, lateral view <bold>K</bold> female, dorsal view.</p></caption><graphic xmlns:xlink="http://www.w3.org/1999/xlink" xlink:href="zookeys-899-001-g004.jpg" position="float" orientation="portrait" xlink:type="simple" id="oo_364257.jpg"><uri content-type="original_file" xlink:type="simple">https://binary.pensoft.net/fig/364257</uri></graphic></fig><p>This species appears similar to <italic><tp:taxon-name><tp:taxon-name-part taxon-name-part-type="genus" reg="Campiglossa">C.</tp:taxon-name-part> <tp:taxon-name-part taxon-name-part-type="species" reg="pishanica">pishanica</tp:taxon-name-part></tp:taxon-name></italic> (with only males known) but the latter species can be readily separated by the dark femora and more extensive mid-anterior wing marking with pterostigma completely dark (Figs <xref ref-type="fig" rid="F4">4A, C</xref> vs. 10E).</p><fig id="F5" position="float" orientation="portrait"><object-id xmlns:xlink="http://www.w3.org/1999/xlink" content-type="doi" xlink:type="simple">10.3897/zookeys.899.46779.figure5</object-id><object-id xmlns:xlink="http://www.w3.org/1999/xlink" content-type="arpha" xlink:type="simple">D9CD597D-69A0-5DA1-9A24-FCF15CDA82AF</object-id><label>Figure 5.</label><caption><p>Genitalia of <italic><tp:taxon-name><tp:taxon-name-part taxon-name-part-type="genus" reg="Campiglossa">Campiglossa</tp:taxon-name-part> <tp:taxon-name-part taxon-name-part-type="species" reg="coei">coei</tp:taxon-name-part></tp:taxon-name></italic><bold>A</bold> epandrial complex, lateral view <bold>B</bold> epandrial complex, caudal view <bold>C</bold> glans and preglans of distiphallus <bold>D</bold> female postabdomen with aculeus and eversible membrane pulled out, ventral view <bold>E</bold> magnified view of aculeus tip <bold>F</bold> magnified view of oviscape and eversible membrane <bold>G</bold> spermatheca.</p></caption><graphic xmlns:xlink="http://www.w3.org/1999/xlink" xlink:href="zookeys-899-001-g005.jpg" position="float" orientation="portrait" xlink:type="simple" id="oo_364258.jpg"><uri content-type="original_file" xlink:type="simple">https://binary.pensoft.net/fig/364258</uri></graphic></fig></tp:treatment-sec><tp:treatment-sec sec-type="description" id="SECID0EXCBI"><title>Description.</title><p><bold><italic>Body</italic></bold> (Fig. <xref ref-type="fig" rid="F4">4A–E</xref>) predominantly matte whitish grey; setae mostly brown to dark brown but some white; setulae mostly white but some brown to dark brown; wing length 4.0–4.3 mm; thorax length 1.5–1.8 mm.</p><p><bold><italic>Head</italic></bold> yellow-brown with whitish pruinosity except for dark brown ocellar triangle and grey upper occiput; head ratio 0.78–0.90, frons-head ratio 0.46–0.50, eye ratio 0.71–0.77, gena-eye ratio 0.17–0.23, antenna-head ratio 0.40–0.44, arista-antenna ratio 1.3–1.6; vertex yellow-brown; dark brown inner vertical seta approx. as long as longest diameter of eye; outer vertical seta white, 0.4× inner vertical seta; post ocellar seta white, 0.4× post ocellar seta; paravertical seta white, 0.7–0.8× post ocellar seta; ocellar seta dark brown, 3.3–4.0× ocellar triangle length; frons almost bare with frontal angle ca. 115 degree; with two dark brown frontal setae; white posterior orbital seta 0.6× dark brown anterior orbital seta; scape and pedicel yellow-brown with short brown setulae; first flagellomere 1.4–1.8× pedicel length, apically rounded, yellow-brown; arista entirely short pubescent, brown except yellow-brown basal area; face yellow-brown without distinct antennal groove; parafacial 0.4× as wide as first flagellomere; facial ridge with fine pale yellow setulae; gena with strong white genal seta and relatively long white setulae; postgena swollen with strong white postgenal seta and relatively long white setulae; postocular setae with two thick white setulae plus over ten shorter brown setulae, extended 0.5× distance from upper eye margin to lower eye margin; supracervical setae white; mouthparts geniculated with yellow-brown setulose labella; palpus with brown setulae apically and white setulae on remaining area.</p><p><bold><italic>Thorax</italic></bold> largely dark brown ground color with very heavy whitish pruinosity, generally appearing matte whitish grey; postpronotal lobe with single dark brown seta, yellow-brown in ground color, but appearing similar color as nearby areas due to heavy whitish pruinosity; scutum matte whitish grey with five faint brownish longitudinal bands traceable in clean specimens; two pairs of white scapular setae; acrostical setae widely separated each other, situated midway between levels of intra-alar setae and postsutural supra-alar setae; post-alar setae same level as intra-alar setae; dorsocentral setae same level as or slightly lower than transverse suture; presutural supra-alar setae approximately the same level as anterior notopleural setae; two notopleural setae dark brown with posterior seta0.5× anterior seta; scutellum mostly matte whitish grey but ca. apical 1/3 yellow-brown, slightly convex, almost bare except marginal tiny white setulae; basal scutellar setae more or less parallel, 2.3–3.5× as long as scutellum; apical scutellar setae crossed near apex, 0.9–1.3 as long as scutellum; pleura largely matte whitish grey; proepisternum with 3–5 white setulae; anepisternum matte grey with posterior 2/3 white setulose, with one strong dark brown seta and one half as long white seta ventral to it; katepisternum matte grey with a strong dark brown seta, upper area sparsely with short white setulae and lower area with long white setulae; mediotergite matte grey.</p><p><bold><italic>Legs</italic></bold> entirely yellow-brown with slight grey pruinosity and brown to dark brown setae and setulae; fore coxa anteriorly with white setulae, posteriorly bare; mid coxa anteriorly with few long white setulae, posteriorly bare; hind coxa with strong white lateral seta, posteriorly largely membranous; front femur with six or seven strong brown posteroventral setae; tibiae and tarsi entirely yellow-brown; midtibial spur dark brown, 1.2–1.4 as long as tibial width.</p><p><bold><italic>Wing</italic></bold> (Fig. <xref ref-type="fig" rid="F4">4A, C, D, F</xref>) hyaline with brown to dark brown pattern; area around pterostigma with sexual dimorphism (see next paragraph); cells bc, bm, bcu, alula, anal lobe almost entirely hyaline; cell c mostly hyaline with narrow brown to faint brown medial longitudinal band; pterostigma with distinct hyaline spot in both sexes (Fig. <xref ref-type="fig" rid="F4">4A-b</xref>); cell r<sub>2+3</sub> mostly without apical hyaline spot but with two large subapical spots often coalesced, one or two large hyaline spots posterior to two large r<sub>1</sub> spots; cell br with basal 3/5 area almost hyaline, apically dark brown with two or three hyaline spots posteriorly coalesced; cell r<sub>4+5</sub> with single large apical spot and 8–12 variably sized hyaline spots; cell dm with basal 2/3 almost hyaline, apically dark brown with 4–7 variably shaped hyaline spots; cell m with basal 3/4 almost hyaline, apically dark brown with 1–3 variably shaped hyaline spots. Wing-thorax ratio 2.4–2.5; subcostal to costa ratio 0.43–0.53; cell r<sub>1</sub>-r<sub>2+3</sub> ratio 2.7–3.3; cell r<sub>4+5</sub>-r<sub>2+3</sub> ratio 0.58–0.73. R<sub>4+5</sub> bare.</p><p><bold><italic>Wing dimorphism.</italic></bold> Male (Fig. <xref ref-type="fig" rid="F4">4A, C</xref>) with cell r<sub>1</sub> with two large hyaline spots apical to pterostigma (rarely tiny additional spot anteriorly; Fig. <xref ref-type="fig" rid="F4">4A-c</xref>); large, more or less elliptic dark brown mid-anterior marking traceable covering pterostigma, cell r<sub>1</sub> well beyond pterostigma, approx. basal 1/3 to 2/3 of cell r<sub>2+3</sub>, and anterior areas of cells br and r<sub>4+5</sub> near crossvein R-M; vein M ratio 0.40–0.45. Female (Fig. <xref ref-type="fig" rid="F4">4D, F</xref>) – cell r<sub>1</sub> with three large hyaline spots apical to pterostigma; dark brown mid-anterior marking, if traceable, much smaller, or not wider than pterostigma; vein M ratio 0.62–0.76.</p><p><bold><italic>Male abdomen.</italic></bold> Preabdomen slightly longer than wide, almost entirely matte pale grey; tergites 2–5 with white setulae, but tergite 5 also with 4–7 dark brown marginal setae; tergites 3–5 each with pair of pale brown submedian spots. Postabdomen (Fig. <xref ref-type="fig" rid="F6">6A–C</xref>) with proctiger short, 0.4× as long as epandrium in lateral view, microtrichosae, lower half with numerous yellow-brown setae; epandrium plus surstyli oval in caudal view; epandrium dark brown with long yellow-brown to brown setae, microtrichosae; lateral surstylar flange posteriorly serrate, with its basal width approx.1/3 as long as epandrial complex height; medial surstylus with lateral prensiseta approx.2/3 as long as medial prensiseta; preglans area of phallus strongly spinulose; glans without subapical lobe; tube-like acrophallus highly pronounced with apicodorsal opening, approx. half as long as glans; ejaculatory apodeme large, fan-shaped.</p><fig id="F6" position="float" orientation="portrait"><object-id xmlns:xlink="http://www.w3.org/1999/xlink" content-type="doi" xlink:type="simple">10.3897/zookeys.899.46779.figure6</object-id><object-id xmlns:xlink="http://www.w3.org/1999/xlink" content-type="arpha" xlink:type="simple">0C5F7657-8A30-525A-8112-6449247058C6</object-id><label>Figure 6.</label><caption><p>Genitalia of <italic><tp:taxon-name><tp:taxon-name-part taxon-name-part-type="genus" reg="Campiglossa">Campiglossa</tp:taxon-name-part> <tp:taxon-name-part taxon-name-part-type="species" reg="misella">misella</tp:taxon-name-part></tp:taxon-name></italic><bold>A</bold> epandrial complex, lateral view <bold>B</bold> epandrial complex, caudal view <bold>C</bold> glans and preglans of distiphallus <bold>D</bold> female postabdomen with aculeus and eversible membrane pulled out, ventral view <bold>E</bold> magnified view of aculeus tip <bold>F</bold> magnified view of oviscape and eversible membrane <bold>G</bold> Spermatheca.</p></caption><graphic xmlns:xlink="http://www.w3.org/1999/xlink" xlink:href="zookeys-899-001-g006.jpg" position="float" orientation="portrait" xlink:type="simple" id="oo_364259.jpg"><uri content-type="original_file" xlink:type="simple">https://binary.pensoft.net/fig/364259</uri></graphic></fig><p><bold><italic>Female abdomen</italic>.</bold> Preabdomen slightly longer than wide, almost entirely matte grey; tergites 2–6 with white setulae, and tergite 6 especially with 4–7 dark brown marginal setae; tergites 3–6 each with pair of pale brown submedial spots. Postabdomen (Fig. <xref ref-type="fig" rid="F6">6D–G</xref>) with shiny dark brown oviscape approx. as long as three preceding segments; oviscape densely with dark brown setulae but without any macrosetae, 1.8× longer than wide, cone shaped, dorsoventrally flattened; eversible membrane with taeniae approx.1/4 as long as total length of membrane; posterior 3/4 area of eversible membrane densely covered with anteriorly directed triangular spinules; spinules largest in area behind taeniae; aculeus elongated, dorsoventrally flattened, 5.5× longer than wide with apical 1/3 gradually pointed, apex with pair of tiny subapical teeth; two similar sized dark brown spermathecae, each with elliptical apical receptacle with transverse papillae and 3/5 as long narrow basal neck; spermathecal duct transparent.</p></tp:treatment-sec><tp:treatment-sec sec-type="distribution" id="SECID0ETHBI"><title>Distribution.</title><p>Nepal, China (Yunnan).</p></tp:treatment-sec><tp:treatment-sec sec-type="remarks" id="SECID0EYHBI"><title>Remarks.</title><p>The male wing pattern of <italic><tp:taxon-name><tp:taxon-name-part taxon-name-part-type="genus" reg="Campiglossa">C.</tp:taxon-name-part> <tp:taxon-name-part taxon-name-part-type="species" reg="coei">coei</tp:taxon-name-part></tp:taxon-name></italic> is atypical for the genus <italic><tp:taxon-name><tp:taxon-name-part taxon-name-part-type="genus" reg="Campiglossa">Campiglossa</tp:taxon-name-part></tp:taxon-name></italic> (Fig. <xref ref-type="fig" rid="F4">4A, C</xref>), and that is probably why this species, based on a single male specimen, was originally classified as <italic><tp:taxon-name><tp:taxon-name-part taxon-name-part-type="genus" reg="Tephritis">Tephritis</tp:taxon-name-part></tp:taxon-name></italic> by <xref ref-type="bibr" rid="B15">Hardy (1964)</xref>. Since then, <xref ref-type="bibr" rid="B58">Wang (1998)</xref>, under this name, recorded two males from Yunnan, China. More recently, <xref ref-type="bibr" rid="B26">Ito (2011)</xref> described a new species (<italic><tp:taxon-name><tp:taxon-name-part taxon-name-part-type="genus" reg="Campiglossa">C.</tp:taxon-name-part> <tp:taxon-name-part taxon-name-part-type="species" reg="favillacea">favillacea</tp:taxon-name-part></tp:taxon-name></italic> syn. nov.) based on the male holotype (from the type locality of <italic><tp:taxon-name><tp:taxon-name-part taxon-name-part-type="genus" reg="Campiglossa">C.</tp:taxon-name-part> <tp:taxon-name-part taxon-name-part-type="species" reg="coei">coei</tp:taxon-name-part></tp:taxon-name></italic>) and two female paratypes (Fig. <xref ref-type="fig" rid="F10">10A, B</xref>), but he did not mention their wing dimorphism in the description. We, fortunately, were able to collect over a hundred male and female specimens from China, showing a remarkable sexual wing dimorphism (Fig. <xref ref-type="fig" rid="F4">4A, C</xref> vs. Fig. <xref ref-type="fig" rid="F4">4D, F</xref>). Most of the specimens were collected along with at least ten other species of the subfamily <tp:taxon-name><tp:taxon-name-part taxon-name-part-type="subfamily">Tephritinae</tp:taxon-name-part></tp:taxon-name> from a small hilltop in Yunnan, China (Fig. <xref ref-type="fig" rid="F3">3</xref>; Mengsong, Manlvcunhanzudazhai, <named-content xmlns:xlink="http://www.w3.org/1999/xlink" content-type="dwc:verbatimCoordinates" xlink:type="simple"><named-content content-type="geo-json" specific-use="{&#34;type&#34;:&#34;Point&#34;,&#34;coordinates&#34;:[100.481028,22.128889]}" id="NCID0EVKBI" xlink:type="simple"><named-content content-type="dwc:verbatimCoordinates" xlink:type="simple"><named-content content-type="geo-json" specific-use="{&#34;type&#34;:&#34;Point&#34;,&#34;coordinates&#34;:[100.481028,22.128889]}" id="NCID0E3KBI" xlink:type="simple">22°07'44.0"N, 100°28'51.7"E</named-content></named-content></named-content></named-content>, 1690 m, 12 July 2011). This hilltop appears to be a temporary <tp:taxon-name><tp:taxon-name-part taxon-name-part-type="subfamily">Tephritinae</tp:taxon-name-part></tp:taxon-name> hot spot due to the clearing of a small forest patch.</p></tp:treatment-sec><tp:treatment-sec><!--Section generated to contain objects referenced in tp:taxon-treatment.--><fig id="F2" position="float" orientation="portrait"><object-id xmlns:xlink="http://www.w3.org/1999/xlink" content-type="doi" xlink:type="simple">10.3897/zookeys.899.46779.figure2</object-id><object-id xmlns:xlink="http://www.w3.org/1999/xlink" content-type="arpha" xlink:type="simple">BFDB85EA-C78A-54FB-97E1-65C1E1F6C377</object-id><label>Figure 2.</label><caption><p>MEGA X analysis produced a maximum-likelihood (<abbrev xmlns:xlink="http://www.w3.org/1999/xlink" xlink:title="maximum-likelihood" id="ABBRID0ENBBG" xlink:type="simple">ML</abbrev>) phylogram of the 76 selected <italic><tp:taxon-name><tp:taxon-name-part taxon-name-part-type="genus" reg="Campiglossa">Campiglossa</tp:taxon-name-part></tp:taxon-name></italic> (ingroup) and ten <italic><tp:taxon-name><tp:taxon-name-part taxon-name-part-type="genus" reg="Tephritis">Tephritis</tp:taxon-name-part></tp:taxon-name></italic> (outgroup) DNA barcode sequences using the general time reversible model. The first number on each branch is the bootstrap support from <abbrev xmlns:xlink="http://www.w3.org/1999/xlink" xlink:title="maximum-likelihood" id="ABBRID0E6BBG" xlink:type="simple">ML</abbrev> analysis (pb); the second number represents posterior probability (pp) from Bayesian inference (<abbrev xmlns:xlink="http://www.w3.org/1999/xlink" xlink:title="Bayesian inferences" id="ABBRID0EDCBG" xlink:type="simple">BI</abbrev>). Samples in green letters were extracted from BOLD systems (<ext-link xmlns:xlink="http://www.w3.org/1999/xlink" xlink:type="simple" ext-link-type="uri" xlink:href="http://www.boldsystems.org">www.boldsystems.org</ext-link>).</p></caption><graphic xmlns:xlink="http://www.w3.org/1999/xlink" xlink:href="zookeys-899-001-g002.jpg" position="float" orientation="portrait" xlink:type="simple" id="oo_364255.jpg"><uri content-type="original_file" xlink:type="simple">https://binary.pensoft.net/fig/364255</uri></graphic></fig><fig id="F10" position="float" orientation="portrait"><object-id xmlns:xlink="http://www.w3.org/1999/xlink" content-type="doi" xlink:type="simple">10.3897/zookeys.899.46779.figure10</object-id><object-id xmlns:xlink="http://www.w3.org/1999/xlink" content-type="arpha" xlink:type="simple">9F78447C-E95C-5559-9BAC-CB56E3EF46EF</object-id><label>Figure 10.</label><caption><p><bold>A</bold> Holotype male of <italic><tp:taxon-name><tp:taxon-name-part taxon-name-part-type="genus" reg="Campiglossa">Campiglossa</tp:taxon-name-part> <tp:taxon-name-part taxon-name-part-type="species" reg="favillacea">favillacea</tp:taxon-name-part></tp:taxon-name></italic> Ito, 2011 (new synonym of <italic><tp:taxon-name><tp:taxon-name-part taxon-name-part-type="genus" reg="Campiglossa">C.</tp:taxon-name-part> <tp:taxon-name-part taxon-name-part-type="species" reg="coei">coei</tp:taxon-name-part></tp:taxon-name></italic>, <named-content xmlns:xlink="http://www.w3.org/1999/xlink" content-type="dwc:institutional_code" xlink:type="simple">UOPJ</named-content>) <bold>B</bold> from left, two paratype females and holotype of <italic><tp:taxon-name><tp:taxon-name-part taxon-name-part-type="genus" reg="Campiglossa">C.</tp:taxon-name-part> <tp:taxon-name-part taxon-name-part-type="species" reg="favillacea">favillacea</tp:taxon-name-part></tp:taxon-name></italic> [<named-content xmlns:xlink="http://www.w3.org/1999/xlink" content-type="dwc:institutional_code" xlink:type="simple">UOPJ</named-content>] <bold>C</bold> holotype female of <italic><tp:taxon-name><tp:taxon-name-part taxon-name-part-type="genus" reg="Campiglossa">C.</tp:taxon-name-part> <tp:taxon-name-part taxon-name-part-type="species" reg="roscida">roscida</tp:taxon-name-part></tp:taxon-name></italic> Ito, 2011 (new synonym of <italic><tp:taxon-name><tp:taxon-name-part taxon-name-part-type="genus" reg="Campiglossa">C.</tp:taxon-name-part> <tp:taxon-name-part taxon-name-part-type="species" reg="misella">misella</tp:taxon-name-part></tp:taxon-name></italic>) <bold>D</bold> ditto <bold>E</bold> holotype or paratype male wing of <italic><tp:taxon-name><tp:taxon-name-part taxon-name-part-type="genus" reg="Campiglossa">C.</tp:taxon-name-part> <tp:taxon-name-part taxon-name-part-type="species" reg="pishanica">pishanica</tp:taxon-name-part></tp:taxon-name></italic><bold>F</bold> holotype male wing of <italic><tp:taxon-name><tp:taxon-name-part taxon-name-part-type="genus" reg="Campiglossa">C.</tp:taxon-name-part> <tp:taxon-name-part taxon-name-part-type="species" reg="propria">propria</tp:taxon-name-part></tp:taxon-name></italic><bold>E, F</bold> reproduced from <xref ref-type="bibr" rid="B58">Wang (1998)</xref> with permission from Xing-Jian Wang.</p></caption><graphic xmlns:xlink="http://www.w3.org/1999/xlink" xlink:href="zookeys-899-001-g010.jpg" position="float" orientation="portrait" xlink:type="simple" id="oo_364263.jpg"><uri content-type="original_file" xlink:type="simple">https://binary.pensoft.net/fig/364263</uri></graphic></fig></tp:treatment-sec><ref-list><ref id="B58"><mixed-citation xmlns:xlink="http://www.w3.org/1999/xlink" xlink:type="simple"><person-group><name name-style="western"><surname>Wang</surname><given-names>XJ</given-names></name></person-group> (<year>1998</year>) The fruit flies (<tp:taxon-name><tp:taxon-name-part taxon-name-part-type="order">Diptera</tp:taxon-name-part></tp:taxon-name>: <tp:taxon-name><tp:taxon-name-part taxon-name-part-type="family">Tephritidae</tp:taxon-name-part></tp:taxon-name>) of the East Asia Region. Acta Zootaxonomica Sinica (1996) 21 (Supplement), 419 pp.</mixed-citation></ref><ref id="B28"><mixed-citation xmlns:xlink="http://www.w3.org/1999/xlink" xlink:type="simple"><person-group><name name-style="western"><surname>Korneyev</surname><given-names>VA</given-names></name></person-group> (<year>1990</year>) <article-title>A review of <italic><tp:taxon-name><tp:taxon-name-part taxon-name-part-type="genus">Sphenella</tp:taxon-name-part></tp:taxon-name></italic> and <italic><tp:taxon-name><tp:taxon-name-part taxon-name-part-type="genus">Paroxyna</tp:taxon-name-part></tp:taxon-name></italic> series of genera (<tp:taxon-name><tp:taxon-name-part taxon-name-part-type="order">Diptera</tp:taxon-name-part></tp:taxon-name>, <tp:taxon-name><tp:taxon-name-part taxon-name-part-type="family">Tephritidae</tp:taxon-name-part></tp:taxon-name>, <tp:taxon-name><tp:taxon-name-part taxon-name-part-type="subfamily">Tephritinae</tp:taxon-name-part></tp:taxon-name>) of eastern Palaearctic.</article-title><source>Nasekomye Mongolii</source><volume>11</volume>: <fpage>395</fpage>–<lpage>470</lpage>.</mixed-citation></ref><ref id="B32"><mixed-citation xmlns:xlink="http://www.w3.org/1999/xlink" xlink:type="simple"><person-group><name name-style="western"><surname>Korneyev</surname><given-names>VA</given-names></name></person-group> (<year>2004</year>) <article-title>A new species and new synonymy of fruit flies (<tp:taxon-name><tp:taxon-name-part taxon-name-part-type="order">Diptera</tp:taxon-name-part></tp:taxon-name>, <tp:taxon-name><tp:taxon-name-part taxon-name-part-type="family">Tephritidae</tp:taxon-name-part></tp:taxon-name>) from Palaeactic region.</article-title><source>Far Eastern Entomologist</source><volume>140</volume>: <fpage>1</fpage>–<lpage>16</lpage>.</mixed-citation></ref><ref id="B47"><mixed-citation xmlns:xlink="http://www.w3.org/1999/xlink" xlink:type="simple"><person-group><name name-style="western"><surname>Norrbom</surname><given-names>AL</given-names></name><name name-style="western"><surname>Carroll</surname><given-names>LE</given-names></name><name name-style="western"><surname>Thompson</surname><given-names>FC</given-names></name><name name-style="western"><surname>White</surname><given-names>IM</given-names></name><name name-style="western"><surname>Freidberg</surname><given-names>A</given-names></name></person-group> (<year>1999</year>) Systematic database of names. In: Thompson FC (Ed.) Fruit Fly Expert System and Systematic Information Database, <tp:taxon-name><tp:taxon-name-part taxon-name-part-type="order">Diptera</tp:taxon-name-part></tp:taxon-name> Data Dissemination Disk 1 and Myia, 65–251.</mixed-citation></ref><ref id="B34"><mixed-citation xmlns:xlink="http://www.w3.org/1999/xlink" xlink:type="simple"><person-group><name name-style="western"><surname>Korneyev</surname><given-names>VA</given-names></name><name name-style="western"><surname>Ovchinnikova</surname><given-names>OG</given-names></name></person-group> (<year>2004</year>) <article-title>79. <tp:taxon-name><tp:taxon-name-part taxon-name-part-type="family">Tephritidae</tp:taxon-name-part></tp:taxon-name>-pestrokrylki [fruit flies].</article-title> In: <person-group><name name-style="western"><surname>Lehr</surname><given-names>PA</given-names></name></person-group> (<role>Ed.</role>) <issue-title>Key to the Insects of Russian Far East. Vol. VI, Diptera and Siphonaptera. Pt.</issue-title><volume>3</volume>: <fpage>456</fpage>–<lpage>565</lpage>. Dal’nauka, Vladivostok. [In Russian]</mixed-citation></ref><ref id="B15"><mixed-citation xmlns:xlink="http://www.w3.org/1999/xlink" xlink:type="simple"><person-group><name name-style="western"><surname>Hardy</surname><given-names>DE</given-names></name></person-group> (<year>1964</year>) <article-title><tp:taxon-name><tp:taxon-name-part taxon-name-part-type="order">Diptera</tp:taxon-name-part></tp:taxon-name> from Nepal. The fruit flies (<tp:taxon-name><tp:taxon-name-part taxon-name-part-type="order">Diptera</tp:taxon-name-part></tp:taxon-name>: <tp:taxon-name><tp:taxon-name-part taxon-name-part-type="family">Tephritidae</tp:taxon-name-part></tp:taxon-name>). Bulletin of the British Museum (Natural History).</article-title><source>Entomology</source><volume>15</volume>: <fpage>147</fpage>–<lpage>169</lpage>. <ext-link xlink:type="simple" ext-link-type="doi" xlink:href="10.5962/bhl.part.20538">https://doi.org/10.5962/bhl.part.20538</ext-link></mixed-citation></ref><ref id="B26"><mixed-citation xmlns:xlink="http://www.w3.org/1999/xlink" xlink:type="simple"><person-group><name name-style="western"><surname>Ito</surname><given-names>S</given-names></name></person-group> (<year>2011</year>) Die Bohrfliegen aus Nordost-Nepal (<tp:taxon-name><tp:taxon-name-part taxon-name-part-type="order">Diptera</tp:taxon-name-part></tp:taxon-name>, <tp:taxon-name><tp:taxon-name-part taxon-name-part-type="family">Tephritidae</tp:taxon-name-part></tp:taxon-name>). Esakia (51): 1–45. <ext-link xlink:type="simple" ext-link-type="uri" xlink:href="https://catalog.lib.kyushu-u.ac.jp/opac_detail_md/?reqCode=fromlist%26lang=1%26amode=MD100000%26bibid=19908%26opkey=B157491498534277%26start=1%26listnum=14%26place=%26totalnum=15%26list_disp=20%26list_sort=0%26fc_val=yearkey%23%40%23%5B2010+TO+2019%5D%26fc_val=yearkey%23%40%232011%26cmode=0%26chk_st=0%26check=000000000000000">https://catalog.lib.kyushu-u.ac.jp/opac_detail_md/?reqCode=fromlist&amp;lang=1&amp;amode=MD100000&amp;bibid=19908&amp;opkey=B157491498534277&amp;start=1&amp;listnum=14&amp;place=&amp;totalnum=15&amp;list_disp=20&amp;list_sort=0&amp;fc_val=yearkey%23%40%23%5B2010+TO+2019%5D&amp;fc_val=yearkey%23%40%232011&amp;cmode=0&amp;chk_st=0&amp;check=000000000000000</ext-link></mixed-citation></ref></ref-list></tp:taxon-treatment>
