# Supplementary material for: DNA barcoding reveals a species group of the genus Campiglossa (Diptera, Tephritidae, Tephritinae) with recognition of a new species from East Asia and previously unknown females of Campiglossa coei (Hardy)
Source: Zookeys. 2019 Dec 12;899:1–36. doi: 10.3897/zookeys.899.46779 (PMC6923282; doi:10.3897/zookeys.899.46779)
Supplement: XML Treatment for Campiglossa misella [file zookeys.899.46779-treatment2.xml]

<!DOCTYPE tp:taxon-treatment
  PUBLIC "-//TaxonX//DTD Taxonomic Treatment Publishing DTD v0 20100105//EN" "tax-treatment-NSO.dtd">
<tp:taxon-treatment xmlns:tp="http://www.plazi.org/taxpub"><tp:treatment-meta><kwd-group><label>Taxon classification</label><kwd><named-content xmlns:xlink="http://www.w3.org/1999/xlink" content-type="kingdom">Animalia</named-content></kwd><kwd><named-content xmlns:xlink="http://www.w3.org/1999/xlink" content-type="order">Diptera</named-content></kwd><kwd><named-content xmlns:xlink="http://www.w3.org/1999/xlink" content-type="family">Tephritidae</named-content></kwd></kwd-group><mixed-citation publication-type="journal"><person-group><name><surname>Han</surname><given-names>Ho-Yeon</given-names></name><name><surname>Ro</surname><given-names>Kyung-Eui</given-names></name></person-group><article-title>DNA barcoding reveals a species group of the genus <italic><tp:taxon-name><tp:taxon-name-part taxon-name-part-type="genus" reg="Campiglossa">Campiglossa</tp:taxon-name-part></tp:taxon-name></italic> (<tp:taxon-name><tp:taxon-name-part taxon-name-part-type="order">Diptera</tp:taxon-name-part></tp:taxon-name>, <tp:taxon-name><tp:taxon-name-part taxon-name-part-type="family">Tephritidae</tp:taxon-name-part></tp:taxon-name>, <tp:taxon-name><tp:taxon-name-part taxon-name-part-type="subfamily">Tephritinae</tp:taxon-name-part></tp:taxon-name>) with recognition of a new species from East Asia and previously unknown females of <italic><tp:taxon-name><tp:taxon-name-part taxon-name-part-type="genus" reg="Campiglossa">Campiglossa</tp:taxon-name-part> <tp:taxon-name-part taxon-name-part-type="species" reg="coei">coei</tp:taxon-name-part></tp:taxon-name></italic> (Hardy)</article-title><source>Zookeys</source><day>12</day><month>12</month><year>2019</year><volume>899</volume><fpage>1</fpage><lpage>36</lpage><pub-id pub-id-type="doi">10.3897/zookeys.899.46779</pub-id></mixed-citation></tp:treatment-meta><tp:nomenclature><tp:taxon-name><object-id xmlns:xlink="http://www.w3.org/1999/xlink" content-type="arpha" xlink:type="simple">5B77CD35-419B-514E-AD70-19DF951ED515</object-id>
              <tp:taxon-name-part taxon-name-part-type="genus" reg="Campiglossa">Campiglossa</tp:taxon-name-part>
              <tp:taxon-name-part taxon-name-part-type="species" reg="misella">misella</tp:taxon-name-part>
            </tp:taxon-name><tp:taxon-authority>(Loew)</tp:taxon-authority><xref ref-type="fig" rid="F4">Figs 4G–K</xref><xref ref-type="fig" rid="F6">, 6A–G</xref><tp:nomenclature-citation-list><tp:nomenclature-citation><tp:taxon-name>
                  <tp:taxon-name-part taxon-name-part-type="genus" reg="Oxyna">Oxyna</tp:taxon-name-part> <tp:taxon-name-part taxon-name-part-type="species" reg="misella">misella</tp:taxon-name-part></tp:taxon-name><comment>Loew, 1869: 19 (Type-locality: RUSSIA, Sarepta [Volgograd Region]. Syntype ♂♀, <named-content xmlns:xlink="http://www.w3.org/1999/xlink" content-type="dwc:institutional_code" xlink:type="simple">ZMHU</named-content>. Inference of holotype by <xref ref-type="bibr" rid="B59">White 1986</xref>: 152, invalid; l.c. <xref ref-type="bibr" rid="B47">Norrbom et al. 1999</xref>: 112).</comment></tp:nomenclature-citation><tp:nomenclature-citation><tp:taxon-name>
                  <tp:taxon-name-part taxon-name-part-type="genus" reg="Tephritis">Tephritis</tp:taxon-name-part> <tp:taxon-name-part taxon-name-part-type="species" reg="lusoria">lusoria</tp:taxon-name-part></tp:taxon-name><comment>Nowicky, 1869: 145 (Type-locality: UKRAINE, “Podolu, Sinkowie”; and Skale [Skala Podilska]. Syntype ♂, <named-content xmlns:xlink="http://www.w3.org/1999/xlink" content-type="dwc:institutional_code" xlink:type="simple">ZMHU</named-content>, inference of holotype by <xref ref-type="bibr" rid="B59">White 1986</xref>: 152 (invalid; depository of other syntypes unknown); l.c. <xref ref-type="bibr" rid="B47">Norrbom et al. 1999</xref>: 112).</comment></tp:nomenclature-citation><tp:nomenclature-citation><tp:taxon-name>
                  <tp:taxon-name-part taxon-name-part-type="genus" reg="Paroxyna">Paroxyna</tp:taxon-name-part> <tp:taxon-name-part taxon-name-part-type="species" reg="kunlunica">kunlunica</tp:taxon-name-part></tp:taxon-name><comment>Wang, 1996: 185 (Type-locality: CHINA, Yecheng, Xinjiang. Holotype ♂, <named-content xmlns:xlink="http://www.w3.org/1999/xlink" content-type="dwc:institutional_code" xlink:type="simple">IZAS</named-content>); <xref ref-type="bibr" rid="B58">Wang 1998</xref>: 267 (new synonym of <tp:taxon-name><tp:taxon-name-part taxon-name-part-type="genus" reg="Campiglossa">C.</tp:taxon-name-part> <tp:taxon-name-part taxon-name-part-type="species" reg="misella">misella</tp:taxon-name-part></tp:taxon-name>).</comment></tp:nomenclature-citation><tp:nomenclature-citation><tp:taxon-name>
                  <tp:taxon-name-part taxon-name-part-type="genus" reg="Campiglossa">Campiglossa</tp:taxon-name-part> <tp:taxon-name-part taxon-name-part-type="species" reg="roscida">roscida</tp:taxon-name-part></tp:taxon-name><comment>Ito, 2011: 28 (Type-locality: NEPAL, Taplejung Dist., Walungchung Gola, 3,350 m. Holotype ♀, <named-content xmlns:xlink="http://www.w3.org/1999/xlink" content-type="dwc:institutional_code" xlink:type="simple">UOPJ</named-content> – examined, Fig. <xref ref-type="fig" rid="F10">10C, D</xref>), syn. nov.</comment></tp:nomenclature-citation><tp:nomenclature-citation><tp:taxon-name>
                  <tp:taxon-name-part taxon-name-part-type="genus" reg="Campiglossa">Campiglossa</tp:taxon-name-part> <tp:taxon-name-part taxon-name-part-type="species" reg="misella">misella</tp:taxon-name-part></tp:taxon-name><comment>: <xref ref-type="bibr" rid="B28">Korneyev 1990</xref>: 443 (new combination, redescription); <xref ref-type="bibr" rid="B47">Norrbom et al. 1999</xref>: 112 (in the world <tp:taxon-name><tp:taxon-name-part taxon-name-part-type="family">Tephritidae</tp:taxon-name-part></tp:taxon-name> catalog); <xref ref-type="bibr" rid="B33">Korneyev and Kameneva 1993</xref>: 44 (host plants); <xref ref-type="bibr" rid="B58">Wang 1998</xref>: 255, 267 (in the East Asian <tp:taxon-name><tp:taxon-name-part taxon-name-part-type="genus" reg="Campiglossa">Campiglossa</tp:taxon-name-part></tp:taxon-name> key, diagnosis); <xref ref-type="bibr" rid="B32">Korneyev 2004</xref>: 8 (taxonomic notes and erroneous synonymy of <tp:taxon-name><tp:taxon-name-part taxon-name-part-type="genus" reg="Tephritis">Tephritis</tp:taxon-name-part> <tp:taxon-name-part taxon-name-part-type="species" reg="coei">coei</tp:taxon-name-part></tp:taxon-name> and <tp:taxon-name><tp:taxon-name-part taxon-name-part-type="genus" reg="Tephritis">T.</tp:taxon-name-part> <tp:taxon-name-part taxon-name-part-type="species" reg="pishanica">pishanica</tp:taxon-name-part></tp:taxon-name> – see Remarks); <xref ref-type="bibr" rid="B34">Korneyev and Ovchinnikova 2004</xref> (in the Russian Far East <tp:taxon-name><tp:taxon-name-part taxon-name-part-type="family">Tephritidae</tp:taxon-name-part></tp:taxon-name> key); <xref ref-type="bibr" rid="B55">Smit et al. 2013</xref>: 297 (DNA barcoding analysis).</comment></tp:nomenclature-citation><tp:nomenclature-citation><tp:taxon-name>
                  <tp:taxon-name-part taxon-name-part-type="genus" reg="Paroxyna">Paroxyna</tp:taxon-name-part> <tp:taxon-name-part taxon-name-part-type="species" reg="misella">misella</tp:taxon-name-part></tp:taxon-name><comment>: <xref ref-type="bibr" rid="B17">Hendel 1927</xref>: 155, X-2 (description, wing photograph of a syntype male); White, 1988: 5, 50 (biology, diagnosis, in the British <tp:taxon-name><tp:taxon-name-part taxon-name-part-type="genus" reg="Paroxyna">Paroxyna</tp:taxon-name-part></tp:taxon-name> key).</comment></tp:nomenclature-citation></tp:nomenclature-citation-list></tp:nomenclature><tp:treatment-sec sec-type="material" id="SECID0EMTBI"><title>Material examined.</title><p>HUNGARY: Bdaors, Odvas hg., 18.VI.1991, B. Merz and Adams, 1♀ (<abbrev xmlns:xlink="http://www.w3.org/1999/xlink" content-type="institution" xlink:title="Yonsei University, Wonju, Korea" id="ABBRID0ESTBI" xlink:type="simple">YSUW</abbrev>). ITALY: Aosta, St. Pierre, M. Torrette, 800–850 m, 22.IV.2003, B. Merz and F. Amiet, 1♂ (<abbrev xmlns:xlink="http://www.w3.org/1999/xlink" content-type="institution" xlink:title="Yonsei University, Wonju, Korea" id="ABBRID0EXTBI" xlink:type="simple">YSUW</abbrev>). NEPAL: Taplejung: Walungchung Gola, 3,350 m, 14.VI.1962, T. Yasuda, holotype ♂ of <italic><tp:taxon-name><tp:taxon-name-part taxon-name-part-type="genus" reg="Campiglossa">C.</tp:taxon-name-part> <tp:taxon-name-part taxon-name-part-type="species" reg="roscida">roscida</tp:taxon-name-part></tp:taxon-name></italic> (<named-content xmlns:xlink="http://www.w3.org/1999/xlink" content-type="dwc:institutional_code" xlink:type="simple">UOPJ</named-content>; Fig. <xref ref-type="fig" rid="F10">10C, D</xref>). SWITZERLAND: Valais 642 m, St. German/Brüke, 3.VIII.1998, B. Merz and G. Bächli, 1♀; Valais, Leuk-Rotafen, <named-content xmlns:xlink="http://www.w3.org/1999/xlink" content-type="dwc:verbatimCoordinates" xlink:type="simple"><named-content content-type="geo-json" specific-use="{&#34;type&#34;:&#34;Point&#34;,&#34;coordinates&#34;:[7.671667,46.316389]}" id="NCID0EWUBI" xlink:type="simple">46°18'59"N, 7°40'18"E</named-content></named-content>, 640 m, 22.VII.2004, H.Y. Han and K.E. Ro, 1♂ 1♀ (<abbrev xmlns:xlink="http://www.w3.org/1999/xlink" content-type="institution" xlink:title="Yonsei University, Wonju, Korea" id="ABBRID0E2UBI" xlink:type="simple">YSUW</abbrev>); Valais, Visperterminen-Kreuz, <named-content xmlns:xlink="http://www.w3.org/1999/xlink" content-type="dwc:verbatimCoordinates" xlink:type="simple"><named-content content-type="geo-json" specific-use="{&#34;type&#34;:&#34;Point&#34;,&#34;coordinates&#34;:[7.897778,46.254722]}" id="NCID0EDVBI" xlink:type="simple">46°15'17"N, 7°53'52"E</named-content></named-content>, 1500 m, 21.VII.2004, H.Y. Han and K.E. Ro, 2♀ (<abbrev xmlns:xlink="http://www.w3.org/1999/xlink" content-type="institution" xlink:title="Yonsei University, Wonju, Korea" id="ABBRID0EIVBI" xlink:type="simple">YSUW</abbrev>). KYRGYZSTAN: S-Issik-Kul nr. Barskaun vill., 31.VII.1995, S.V. Ovchinnikov, 1♀ (<abbrev xmlns:xlink="http://www.w3.org/1999/xlink" content-type="institution" xlink:title="Yonsei University, Wonju, Korea" id="ABBRID0ENVBI" xlink:type="simple">YSUW</abbrev>); Telash Mt. r./ N slope, Ara-Bijik rav, 2300 m, 4.VII.1998, D. Milko, 1♂ (<abbrev xmlns:xlink="http://www.w3.org/1999/xlink" content-type="institution" xlink:title="Yonsei University, Wonju, Korea" id="ABBRID0ESVBI" xlink:type="simple">YSUW</abbrev>).</p></tp:treatment-sec><tp:treatment-sec sec-type="diagnosis" id="SECID0EXVBI"><title>Diagnosis.</title><p>Males of <italic><tp:taxon-name><tp:taxon-name-part taxon-name-part-type="genus" reg="Campiglossa">C.</tp:taxon-name-part> <tp:taxon-name-part taxon-name-part-type="species" reg="misella">misella</tp:taxon-name-part></tp:taxon-name></italic> usually have distinct sexually dimorphic wing patterns [e.g., Fig. <xref ref-type="fig" rid="F4">4G</xref> from Kyrgyzstan is almost identical to the male syntype photograph by <xref ref-type="bibr" rid="B17">Hendel (1927)</xref>] but some European populations seem to show slight sexual dimorphism (e.g., Fig. <xref ref-type="fig" rid="F4">4H</xref> from Switzerland). More extensive survey is required to understand their variation, but they could still be readily diagnosed even based on our limited samples. <bold><italic>Head</italic></bold> largely yellowish brown with grey upper occiput. <bold><italic>Thorax</italic></bold> with scutum entirely ash-grey with five brownish longitudinal stripes (Fig. <xref ref-type="fig" rid="F4">4I, K</xref>); bases of acrostichal, dorsocentral, intra-alar, basal scutellar setae dark brown; scutellum ash-grey with lateral margins brown, apex yellowish brown; <bold><italic>Legs</italic></bold> with femora largely dark grey except for yellowish brown apices (Fig. <xref ref-type="fig" rid="F4">4G, H, J</xref>), but tibiae and tarsi yellowish brown; fore femur with six or seven dark brown posteroventral setae. <bold><italic>Wing</italic></bold> with basal half largely with dark spots, especially cell br posteroapical to fork of vein Rs with dark brown rectangular area (approx. twice as wide as long; Fig. <xref ref-type="fig" rid="F4">4G-a, J-a</xref>); male often with large dark mid-anterior marking covering from mid-anterior 1/3 to posterior end of crossvein R-M (Fig. <xref ref-type="fig" rid="F4">4G</xref>); pterostigma almost completely dark brown in such sexually dimorphic male (Fig. G), but with large hyaline spot in minimally dimorphic male (Fig. <xref ref-type="fig" rid="F4">4H</xref>), and female (Fig. <xref ref-type="fig" rid="F4">4J</xref>); cell r<sub>1</sub> apical to pterostigma with three large hyaline spots with 1<sup>st</sup> and 3<sup>rd</sup> spots much smaller than middle one in dimorphic male (Fig. <xref ref-type="fig" rid="F4">4G-b</xref>), but with three large similarly sized hyaline spots in female (Fig. <xref ref-type="fig" rid="F4">4J</xref>) or minimally dimorphic male (Fig. <xref ref-type="fig" rid="F4">4H</xref>); cell r<sub>2+3</sub> without posteroapical hyaline spot. <bold><italic>Abdomen</italic></bold> ash-grey with tergites 3–5 in male and 3–6 in female each with pair of brown submedian spots; oviscape shiny dark brown, as long as four preceding segments.</p></tp:treatment-sec><tp:treatment-sec sec-type="distribution" id="SECID0EPYBI"><title>Distribution.</title><p>Europe, Central Asia, China (Xinjian, Shanxi, Sichuan, Xizang, Yunnan), Nepal.</p></tp:treatment-sec><tp:treatment-sec sec-type="biology" id="SECID0EUYBI"><title>Biology.</title><p>This is the only species of the <italic><tp:taxon-name><tp:taxon-name-part taxon-name-part-type="genus" reg="Campiglossa"/><tp:taxon-name-part taxon-name-part-type="species" reg="misella">misella</tp:taxon-name-part></tp:taxon-name></italic> group with host feeding biology known. Interestingly, <xref ref-type="bibr" rid="B60">White (1988)</xref> reported that this species usually attacks the flowering spike of <italic><tp:taxon-name><tp:taxon-name-part taxon-name-part-type="genus" reg="Artemisia">Artemisia</tp:taxon-name-part> <tp:taxon-name-part taxon-name-part-type="species" reg="vulgaris">vulgaris</tp:taxon-name-part></tp:taxon-name></italic>, inducing a stem gall in the first generation and developing in the capitula in the second generation in the UK. In addition to <italic><tp:taxon-name><tp:taxon-name-part taxon-name-part-type="genus" reg="Artemisia">Ar.</tp:taxon-name-part> <tp:taxon-name-part taxon-name-part-type="species" reg="vulgaris">vulgaris</tp:taxon-name-part></tp:taxon-name></italic>, <xref ref-type="bibr" rid="B33">Korneyev and Kameneva (1993)</xref> listed <italic><tp:taxon-name><tp:taxon-name-part taxon-name-part-type="genus" reg="Artemisia">Ar.</tp:taxon-name-part></tp:taxon-name> santolinifoliae and <tp:taxon-name><tp:taxon-name-part taxon-name-part-type="genus" reg="Artemisia">Ar.</tp:taxon-name-part></tp:taxon-name> dracunculus</italic> as their host plants in Central Asia (Kazakhstan).</p></tp:treatment-sec><tp:treatment-sec sec-type="remarks" id="SECID0EQ1BI"><title>Remarks.</title><p>We resurrected <italic><tp:taxon-name><tp:taxon-name-part taxon-name-part-type="genus" reg="Campiglossa">C.</tp:taxon-name-part> <tp:taxon-name-part taxon-name-part-type="species" reg="coei">coei</tp:taxon-name-part></tp:taxon-name></italic> and <italic><tp:taxon-name><tp:taxon-name-part taxon-name-part-type="genus" reg="Campiglossa">C.</tp:taxon-name-part> <tp:taxon-name-part taxon-name-part-type="species" reg="pishanica">pishanica</tp:taxon-name-part></tp:taxon-name></italic> from the synonymy of <italic><tp:taxon-name><tp:taxon-name-part taxon-name-part-type="genus" reg="Campiglossa">C.</tp:taxon-name-part> <tp:taxon-name-part taxon-name-part-type="species" reg="misella">misella</tp:taxon-name-part></tp:taxon-name></italic> by Korneyev (2014). Our study indicates that <italic><tp:taxon-name><tp:taxon-name-part taxon-name-part-type="genus" reg="Campiglossa">C.</tp:taxon-name-part> <tp:taxon-name-part taxon-name-part-type="species" reg="coei">coei</tp:taxon-name-part></tp:taxon-name></italic> is a valid species (Figs <xref ref-type="fig" rid="F1">1</xref>, <xref ref-type="fig" rid="F2">2</xref>). <italic><tp:taxon-name><tp:taxon-name-part taxon-name-part-type="genus" reg="Campiglossa">Campiglossa</tp:taxon-name-part> <tp:taxon-name-part taxon-name-part-type="species" reg="pishanica">pishanica</tp:taxon-name-part></tp:taxon-name></italic> is somewhat similar to <italic><tp:taxon-name><tp:taxon-name-part taxon-name-part-type="genus" reg="Campiglossa">C.</tp:taxon-name-part> <tp:taxon-name-part taxon-name-part-type="species" reg="misella">misella</tp:taxon-name-part></tp:taxon-name></italic> in having the dark femora and the large mid-anterior wing marking, but <italic><tp:taxon-name><tp:taxon-name-part taxon-name-part-type="genus" reg="Campiglossa">C.</tp:taxon-name-part> <tp:taxon-name-part taxon-name-part-type="species" reg="pishanica">pishanica</tp:taxon-name-part></tp:taxon-name></italic> has the following characteristics that, we posit, are beyond the variation range of the <italic><tp:taxon-name><tp:taxon-name-part taxon-name-part-type="genus" reg="Campiglossa">C.</tp:taxon-name-part> <tp:taxon-name-part taxon-name-part-type="species" reg="misella">misella</tp:taxon-name-part></tp:taxon-name></italic> wing pattern (Figs <xref ref-type="fig" rid="F4">4G</xref> vs. 10E): cell r<sub>1</sub> apical to pterostigma with two hyaline spots instead of 3, basal 3/4 of cell dm almost hyaline, and anal lobe hyaline. See also the Remarks of <italic><tp:taxon-name><tp:taxon-name-part taxon-name-part-type="genus" reg="Campiglossa">C.</tp:taxon-name-part> <tp:taxon-name-part taxon-name-part-type="species" reg="pishanica">pishanica</tp:taxon-name-part></tp:taxon-name></italic> for further discussion.</p></tp:treatment-sec><tp:treatment-sec><!--Section generated to contain objects referenced in tp:taxon-treatment.--><fig id="F4" position="float" orientation="portrait"><object-id xmlns:xlink="http://www.w3.org/1999/xlink" content-type="doi" xlink:type="simple">10.3897/zookeys.899.46779.figure4</object-id><object-id xmlns:xlink="http://www.w3.org/1999/xlink" content-type="arpha" xlink:type="simple">BB4DADC6-E993-56B2-99F6-ED35728EC19F</object-id><label>Figure 4.</label><caption><p><bold>A–F</bold><italic><tp:taxon-name><tp:taxon-name-part taxon-name-part-type="genus" reg="Campiglossa">Campiglossa</tp:taxon-name-part> <tp:taxon-name-part taxon-name-part-type="species" reg="coei">coei</tp:taxon-name-part></tp:taxon-name></italic><bold>A</bold> male, lateral view <bold>B</bold> male, dorsal view <bold>C</bold> male wing <bold>D</bold> female, lateral view <bold>E</bold> female, dorsal view <bold>F</bold> female wing <bold>G–K</bold><italic><tp:taxon-name><tp:taxon-name-part taxon-name-part-type="genus" reg="Campiglossa">C.</tp:taxon-name-part> <tp:taxon-name-part taxon-name-part-type="species" reg="misella">misella</tp:taxon-name-part></tp:taxon-name></italic><bold>G</bold> male, lateral view <bold>H</bold> male, lateral view <bold>I</bold> male, dorsal view <bold>J</bold> female, lateral view <bold>K</bold> female, dorsal view.</p></caption><graphic xmlns:xlink="http://www.w3.org/1999/xlink" xlink:href="zookeys-899-001-g004.jpg" position="float" orientation="portrait" xlink:type="simple" id="oo_364257.jpg"><uri content-type="original_file" xlink:type="simple">https://binary.pensoft.net/fig/364257</uri></graphic></fig><fig id="F6" position="float" orientation="portrait"><object-id xmlns:xlink="http://www.w3.org/1999/xlink" content-type="doi" xlink:type="simple">10.3897/zookeys.899.46779.figure6</object-id><object-id xmlns:xlink="http://www.w3.org/1999/xlink" content-type="arpha" xlink:type="simple">0C5F7657-8A30-525A-8112-6449247058C6</object-id><label>Figure 6.</label><caption><p>Genitalia of <italic><tp:taxon-name><tp:taxon-name-part taxon-name-part-type="genus" reg="Campiglossa">Campiglossa</tp:taxon-name-part> <tp:taxon-name-part taxon-name-part-type="species" reg="misella">misella</tp:taxon-name-part></tp:taxon-name></italic><bold>A</bold> epandrial complex, lateral view <bold>B</bold> epandrial complex, caudal view <bold>C</bold> glans and preglans of distiphallus <bold>D</bold> female postabdomen with aculeus and eversible membrane pulled out, ventral view <bold>E</bold> magnified view of aculeus tip <bold>F</bold> magnified view of oviscape and eversible membrane <bold>G</bold> Spermatheca.</p></caption><graphic xmlns:xlink="http://www.w3.org/1999/xlink" xlink:href="zookeys-899-001-g006.jpg" position="float" orientation="portrait" xlink:type="simple" id="oo_364259.jpg"><uri content-type="original_file" xlink:type="simple">https://binary.pensoft.net/fig/364259</uri></graphic></fig><fig id="F10" position="float" orientation="portrait"><object-id xmlns:xlink="http://www.w3.org/1999/xlink" content-type="doi" xlink:type="simple">10.3897/zookeys.899.46779.figure10</object-id><object-id xmlns:xlink="http://www.w3.org/1999/xlink" content-type="arpha" xlink:type="simple">9F78447C-E95C-5559-9BAC-CB56E3EF46EF</object-id><label>Figure 10.</label><caption><p><bold>A</bold> Holotype male of <italic><tp:taxon-name><tp:taxon-name-part taxon-name-part-type="genus" reg="Campiglossa">Campiglossa</tp:taxon-name-part> <tp:taxon-name-part taxon-name-part-type="species" reg="favillacea">favillacea</tp:taxon-name-part></tp:taxon-name></italic> Ito, 2011 (new synonym of <italic><tp:taxon-name><tp:taxon-name-part taxon-name-part-type="genus" reg="Campiglossa">C.</tp:taxon-name-part> <tp:taxon-name-part taxon-name-part-type="species" reg="coei">coei</tp:taxon-name-part></tp:taxon-name></italic>, <named-content xmlns:xlink="http://www.w3.org/1999/xlink" content-type="dwc:institutional_code" xlink:type="simple">UOPJ</named-content>) <bold>B</bold> from left, two paratype females and holotype of <italic><tp:taxon-name><tp:taxon-name-part taxon-name-part-type="genus" reg="Campiglossa">C.</tp:taxon-name-part> <tp:taxon-name-part taxon-name-part-type="species" reg="favillacea">favillacea</tp:taxon-name-part></tp:taxon-name></italic> [<named-content xmlns:xlink="http://www.w3.org/1999/xlink" content-type="dwc:institutional_code" xlink:type="simple">UOPJ</named-content>] <bold>C</bold> holotype female of <italic><tp:taxon-name><tp:taxon-name-part taxon-name-part-type="genus" reg="Campiglossa">C.</tp:taxon-name-part> <tp:taxon-name-part taxon-name-part-type="species" reg="roscida">roscida</tp:taxon-name-part></tp:taxon-name></italic> Ito, 2011 (new synonym of <italic><tp:taxon-name><tp:taxon-name-part taxon-name-part-type="genus" reg="Campiglossa">C.</tp:taxon-name-part> <tp:taxon-name-part taxon-name-part-type="species" reg="misella">misella</tp:taxon-name-part></tp:taxon-name></italic>) <bold>D</bold> ditto <bold>E</bold> holotype or paratype male wing of <italic><tp:taxon-name><tp:taxon-name-part taxon-name-part-type="genus" reg="Campiglossa">C.</tp:taxon-name-part> <tp:taxon-name-part taxon-name-part-type="species" reg="pishanica">pishanica</tp:taxon-name-part></tp:taxon-name></italic><bold>F</bold> holotype male wing of <italic><tp:taxon-name><tp:taxon-name-part taxon-name-part-type="genus" reg="Campiglossa">C.</tp:taxon-name-part> <tp:taxon-name-part taxon-name-part-type="species" reg="propria">propria</tp:taxon-name-part></tp:taxon-name></italic><bold>E, F</bold> reproduced from <xref ref-type="bibr" rid="B58">Wang (1998)</xref> with permission from Xing-Jian Wang.</p></caption><graphic xmlns:xlink="http://www.w3.org/1999/xlink" xlink:href="zookeys-899-001-g010.jpg" position="float" orientation="portrait" xlink:type="simple" id="oo_364263.jpg"><uri content-type="original_file" xlink:type="simple">https://binary.pensoft.net/fig/364263</uri></graphic></fig><fig id="F1" position="float" orientation="portrait"><object-id xmlns:xlink="http://www.w3.org/1999/xlink" content-type="doi" xlink:type="simple">10.3897/zookeys.899.46779.figure1</object-id><object-id xmlns:xlink="http://www.w3.org/1999/xlink" content-type="arpha" xlink:type="simple">1268C7EA-6A2C-5112-B59F-0564EF45D037</object-id><label>Figure 1.</label><caption><p>The genus <italic><tp:taxon-name><tp:taxon-name-part taxon-name-part-type="genus" reg="Campiglossa">Campiglossa</tp:taxon-name-part></tp:taxon-name></italic> portion of the neighbor-joining tree based on the Kimura 2-parameter distances of 7,223 tephritid DNA barcode sequences mostly extracted from BOLD Systems (<ext-link xmlns:xlink="http://www.w3.org/1999/xlink" xlink:type="simple" ext-link-type="uri" xlink:href="http://www.boldsystems.org">www.boldsystems.org</ext-link>, as of Jan 2019), including 55 newly obtained <italic><tp:taxon-name><tp:taxon-name-part taxon-name-part-type="genus" reg="Campiglossa">Campiglossa</tp:taxon-name-part></tp:taxon-name></italic> sequences (names prefixed with Z). All 211 <italic><tp:taxon-name><tp:taxon-name-part taxon-name-part-type="genus" reg="Campiglossa">Campiglossa</tp:taxon-name-part></tp:taxon-name></italic>, <italic><tp:taxon-name><tp:taxon-name-part taxon-name-part-type="genus" reg="Homoeotricha">Homoeotricha</tp:taxon-name-part></tp:taxon-name></italic>, and <italic><tp:taxon-name><tp:taxon-name-part taxon-name-part-type="genus" reg="Dioxyna">Dioxyna</tp:taxon-name-part></tp:taxon-name></italic> (regarded to be the genus <italic><tp:taxon-name><tp:taxon-name-part taxon-name-part-type="genus" reg="Campiglossa">Campiglossa</tp:taxon-name-part></tp:taxon-name></italic>, <italic>sensu lato</italic>, in this study) sequences were recovered as a monophyletic clade in this analysis. Putative species group names (in red) are marked on the respective branches.</p></caption><graphic xmlns:xlink="http://www.w3.org/1999/xlink" xlink:href="zookeys-899-001-g001.jpg" position="float" orientation="portrait" xlink:type="simple" id="oo_364254.jpg"><uri content-type="original_file" xlink:type="simple">https://binary.pensoft.net/fig/364254</uri></graphic></fig><fig id="F2" position="float" orientation="portrait"><object-id xmlns:xlink="http://www.w3.org/1999/xlink" content-type="doi" xlink:type="simple">10.3897/zookeys.899.46779.figure2</object-id><object-id xmlns:xlink="http://www.w3.org/1999/xlink" content-type="arpha" xlink:type="simple">BFDB85EA-C78A-54FB-97E1-65C1E1F6C377</object-id><label>Figure 2.</label><caption><p>MEGA X analysis produced a maximum-likelihood (<abbrev xmlns:xlink="http://www.w3.org/1999/xlink" xlink:title="maximum-likelihood" id="ABBRID0ENBBG" xlink:type="simple">ML</abbrev>) phylogram of the 76 selected <italic><tp:taxon-name><tp:taxon-name-part taxon-name-part-type="genus" reg="Campiglossa">Campiglossa</tp:taxon-name-part></tp:taxon-name></italic> (ingroup) and ten <italic><tp:taxon-name><tp:taxon-name-part taxon-name-part-type="genus" reg="Tephritis">Tephritis</tp:taxon-name-part></tp:taxon-name></italic> (outgroup) DNA barcode sequences using the general time reversible model. The first number on each branch is the bootstrap support from <abbrev xmlns:xlink="http://www.w3.org/1999/xlink" xlink:title="maximum-likelihood" id="ABBRID0E6BBG" xlink:type="simple">ML</abbrev> analysis (pb); the second number represents posterior probability (pp) from Bayesian inference (<abbrev xmlns:xlink="http://www.w3.org/1999/xlink" xlink:title="Bayesian inferences" id="ABBRID0EDCBG" xlink:type="simple">BI</abbrev>). Samples in green letters were extracted from BOLD systems (<ext-link xmlns:xlink="http://www.w3.org/1999/xlink" xlink:type="simple" ext-link-type="uri" xlink:href="http://www.boldsystems.org">www.boldsystems.org</ext-link>).</p></caption><graphic xmlns:xlink="http://www.w3.org/1999/xlink" xlink:href="zookeys-899-001-g002.jpg" position="float" orientation="portrait" xlink:type="simple" id="oo_364255.jpg"><uri content-type="original_file" xlink:type="simple">https://binary.pensoft.net/fig/364255</uri></graphic></fig></tp:treatment-sec><ref-list><ref id="B59"><mixed-citation xmlns:xlink="http://www.w3.org/1999/xlink" xlink:type="simple"><person-group><name name-style="western"><surname>White</surname><given-names>IM</given-names></name></person-group> (<year>1986</year>) <article-title>A new species of <italic><tp:taxon-name><tp:taxon-name-part taxon-name-part-type="genus">Paroxyna</tp:taxon-name-part></tp:taxon-name></italic> Hendel and notes on the nomenclature of other British <tp:taxon-name><tp:taxon-name-part taxon-name-part-type="family">Tephritidae</tp:taxon-name-part></tp:taxon-name> (<tp:taxon-name><tp:taxon-name-part taxon-name-part-type="order">Diptera</tp:taxon-name-part></tp:taxon-name>).</article-title><source>Entomologist’s Monthly Magazine</source><volume>122</volume>: <fpage>145</fpage>–<lpage>163</lpage>.</mixed-citation></ref><ref id="B47"><mixed-citation xmlns:xlink="http://www.w3.org/1999/xlink" xlink:type="simple"><person-group><name name-style="western"><surname>Norrbom</surname><given-names>AL</given-names></name><name name-style="western"><surname>Carroll</surname><given-names>LE</given-names></name><name name-style="western"><surname>Thompson</surname><given-names>FC</given-names></name><name name-style="western"><surname>White</surname><given-names>IM</given-names></name><name name-style="western"><surname>Freidberg</surname><given-names>A</given-names></name></person-group> (<year>1999</year>) Systematic database of names. In: Thompson FC (Ed.) Fruit Fly Expert System and Systematic Information Database, <tp:taxon-name><tp:taxon-name-part taxon-name-part-type="order">Diptera</tp:taxon-name-part></tp:taxon-name> Data Dissemination Disk 1 and Myia, 65–251.</mixed-citation></ref><ref id="B58"><mixed-citation xmlns:xlink="http://www.w3.org/1999/xlink" xlink:type="simple"><person-group><name name-style="western"><surname>Wang</surname><given-names>XJ</given-names></name></person-group> (<year>1998</year>) The fruit flies (<tp:taxon-name><tp:taxon-name-part taxon-name-part-type="order">Diptera</tp:taxon-name-part></tp:taxon-name>: <tp:taxon-name><tp:taxon-name-part taxon-name-part-type="family">Tephritidae</tp:taxon-name-part></tp:taxon-name>) of the East Asia Region. Acta Zootaxonomica Sinica (1996) 21 (Supplement), 419 pp.</mixed-citation></ref><ref id="B28"><mixed-citation xmlns:xlink="http://www.w3.org/1999/xlink" xlink:type="simple"><person-group><name name-style="western"><surname>Korneyev</surname><given-names>VA</given-names></name></person-group> (<year>1990</year>) <article-title>A review of <italic><tp:taxon-name><tp:taxon-name-part taxon-name-part-type="genus">Sphenella</tp:taxon-name-part></tp:taxon-name></italic> and <italic><tp:taxon-name><tp:taxon-name-part taxon-name-part-type="genus">Paroxyna</tp:taxon-name-part></tp:taxon-name></italic> series of genera (<tp:taxon-name><tp:taxon-name-part taxon-name-part-type="order">Diptera</tp:taxon-name-part></tp:taxon-name>, <tp:taxon-name><tp:taxon-name-part taxon-name-part-type="family">Tephritidae</tp:taxon-name-part></tp:taxon-name>, <tp:taxon-name><tp:taxon-name-part taxon-name-part-type="subfamily">Tephritinae</tp:taxon-name-part></tp:taxon-name>) of eastern Palaearctic.</article-title><source>Nasekomye Mongolii</source><volume>11</volume>: <fpage>395</fpage>–<lpage>470</lpage>.</mixed-citation></ref><ref id="B33"><mixed-citation xmlns:xlink="http://www.w3.org/1999/xlink" xlink:type="simple"><person-group><name name-style="western"><surname>Korneyev</surname><given-names>VA</given-names></name><name name-style="western"><surname>Kameneva</surname><given-names>EP</given-names></name></person-group> (<year>1993</year>) <article-title>On the consortial associations of <tp:taxon-name><tp:taxon-name-part taxon-name-part-type="family">Asteraceae</tp:taxon-name-part></tp:taxon-name> in western Tien-Shang.</article-title><source>Ukrainian Botanical Journal</source><volume>50</volume>: <fpage>39</fpage>–<lpage>51</lpage>.</mixed-citation></ref><ref id="B32"><mixed-citation xmlns:xlink="http://www.w3.org/1999/xlink" xlink:type="simple"><person-group><name name-style="western"><surname>Korneyev</surname><given-names>VA</given-names></name></person-group> (<year>2004</year>) <article-title>A new species and new synonymy of fruit flies (<tp:taxon-name><tp:taxon-name-part taxon-name-part-type="order">Diptera</tp:taxon-name-part></tp:taxon-name>, <tp:taxon-name><tp:taxon-name-part taxon-name-part-type="family">Tephritidae</tp:taxon-name-part></tp:taxon-name>) from Palaeactic region.</article-title><source>Far Eastern Entomologist</source><volume>140</volume>: <fpage>1</fpage>–<lpage>16</lpage>.</mixed-citation></ref><ref id="B34"><mixed-citation xmlns:xlink="http://www.w3.org/1999/xlink" xlink:type="simple"><person-group><name name-style="western"><surname>Korneyev</surname><given-names>VA</given-names></name><name name-style="western"><surname>Ovchinnikova</surname><given-names>OG</given-names></name></person-group> (<year>2004</year>) <article-title>79. <tp:taxon-name><tp:taxon-name-part taxon-name-part-type="family">Tephritidae</tp:taxon-name-part></tp:taxon-name>-pestrokrylki [fruit flies].</article-title> In: <person-group><name name-style="western"><surname>Lehr</surname><given-names>PA</given-names></name></person-group> (<role>Ed.</role>) <issue-title>Key to the Insects of Russian Far East. Vol. VI, Diptera and Siphonaptera. Pt.</issue-title><volume>3</volume>: <fpage>456</fpage>–<lpage>565</lpage>. Dal’nauka, Vladivostok. [In Russian]</mixed-citation></ref><ref id="B55"><mixed-citation xmlns:xlink="http://www.w3.org/1999/xlink" xlink:type="simple"><person-group><name name-style="western"><surname>Smit</surname><given-names>J</given-names></name><name name-style="western"><surname>Reijnen</surname><given-names>B</given-names></name><name name-style="western"><surname>Stokvis</surname><given-names>F</given-names></name></person-group> (<year>2013</year>) <article-title>Half of the European fruit fly species barcoded (<tp:taxon-name><tp:taxon-name-part taxon-name-part-type="order">Diptera</tp:taxon-name-part></tp:taxon-name>, <tp:taxon-name><tp:taxon-name-part taxon-name-part-type="family">Tephritidae</tp:taxon-name-part></tp:taxon-name>); a feasibility test for molecular identification.</article-title> In: <person-group><name name-style="western"><surname>Nagy</surname><given-names>ZT</given-names></name><name name-style="western"><surname>Backeljau</surname><given-names>T</given-names></name><name name-style="western"><surname>De Meyer</surname><given-names>M</given-names></name><name name-style="western"><surname>Jordaens</surname><given-names>K</given-names></name></person-group> (<role>Eds</role>) <issue-title>DNA barcoding: a practical tool for fundamental and applied biodiversity research.</issue-title><source>ZooKeys</source><volume>365</volume>: <fpage>279</fpage>–<lpage>305</lpage>. <ext-link xlink:type="simple" ext-link-type="doi" xlink:href="10.3897/zookeys.365.5819">https://doi.org/10.3897/zookeys.365.5819</ext-link></mixed-citation></ref><ref id="B17"><mixed-citation xmlns:xlink="http://www.w3.org/1999/xlink" xlink:type="simple"><person-group><name name-style="western"><surname>Hendel</surname><given-names>FG</given-names></name></person-group> (<year>1927</year>) <article-title>49. <tp:taxon-name><tp:taxon-name-part taxon-name-part-type="family">Trypetidae</tp:taxon-name-part></tp:taxon-name>.</article-title> In: <person-group><name name-style="western"><surname>Lindner</surname><given-names>E</given-names></name></person-group> (<role>Ed.</role>) <issue-title>Die Fliegen der palaearktischen Region 5.</issue-title><source>Stuttgart, lfg. 16–19</source>, <fpage>1</fpage>–<lpage>221</lpage>. [pls 1–17]</mixed-citation></ref><ref id="B60"><mixed-citation xmlns:xlink="http://www.w3.org/1999/xlink" xlink:type="simple"><person-group><name name-style="western"><surname>White</surname><given-names>IM</given-names></name></person-group> (<year>1988</year>) Tephritid flies (<tp:taxon-name><tp:taxon-name-part taxon-name-part-type="order">Diptera</tp:taxon-name-part></tp:taxon-name>: <tp:taxon-name><tp:taxon-name-part taxon-name-part-type="family">Tephritidae</tp:taxon-name-part></tp:taxon-name>). Handbook for the Identification of Insects 10(5a), 134 pp.</mixed-citation></ref></ref-list></tp:taxon-treatment>
