# Supplementary material for: DNA barcoding reveals a species group of the genus Campiglossa (Diptera, Tephritidae, Tephritinae) with recognition of a new species from East Asia and previously unknown females of Campiglossa coei (Hardy)
Source: Zookeys. 2019 Dec 12;899:1–36. doi: 10.3897/zookeys.899.46779 (PMC6923282; doi:10.3897/zookeys.899.46779)
Supplement: XML Treatment for Campiglossa melaena [file zookeys.899.46779-treatment4.xml]

<!DOCTYPE tp:taxon-treatment
  PUBLIC "-//TaxonX//DTD Taxonomic Treatment Publishing DTD v0 20100105//EN" "tax-treatment-NSO.dtd">
<tp:taxon-treatment xmlns:tp="http://www.plazi.org/taxpub"><tp:treatment-meta><kwd-group><label>Taxon classification</label><kwd><named-content xmlns:xlink="http://www.w3.org/1999/xlink" content-type="kingdom">Animalia</named-content></kwd><kwd><named-content xmlns:xlink="http://www.w3.org/1999/xlink" content-type="order">Diptera</named-content></kwd><kwd><named-content xmlns:xlink="http://www.w3.org/1999/xlink" content-type="family">Tephritidae</named-content></kwd></kwd-group><mixed-citation publication-type="journal"><person-group><name><surname>Han</surname><given-names>Ho-Yeon</given-names></name><name><surname>Ro</surname><given-names>Kyung-Eui</given-names></name></person-group><article-title>DNA barcoding reveals a species group of the genus <italic><tp:taxon-name><tp:taxon-name-part taxon-name-part-type="genus" reg="Campiglossa">Campiglossa</tp:taxon-name-part></tp:taxon-name></italic> (<tp:taxon-name><tp:taxon-name-part taxon-name-part-type="order">Diptera</tp:taxon-name-part></tp:taxon-name>, <tp:taxon-name><tp:taxon-name-part taxon-name-part-type="family">Tephritidae</tp:taxon-name-part></tp:taxon-name>, <tp:taxon-name><tp:taxon-name-part taxon-name-part-type="subfamily">Tephritinae</tp:taxon-name-part></tp:taxon-name>) with recognition of a new species from East Asia and previously unknown females of <italic><tp:taxon-name><tp:taxon-name-part taxon-name-part-type="genus" reg="Campiglossa">Campiglossa</tp:taxon-name-part> <tp:taxon-name-part taxon-name-part-type="species" reg="coei">coei</tp:taxon-name-part></tp:taxon-name></italic> (Hardy)</article-title><source>Zookeys</source><day>12</day><month>12</month><year>2019</year><volume>899</volume><fpage>1</fpage><lpage>36</lpage><pub-id pub-id-type="doi">10.3897/zookeys.899.46779</pub-id></mixed-citation></tp:treatment-meta><tp:nomenclature><tp:taxon-name><object-id xmlns:xlink="http://www.w3.org/1999/xlink" content-type="arpha" xlink:type="simple">51392B10-E9C0-5350-A5C2-8799AB9AEE3A</object-id>
              <tp:taxon-name-part taxon-name-part-type="genus" reg="Campiglossa">Campiglossa</tp:taxon-name-part>
              <tp:taxon-name-part taxon-name-part-type="species" reg="melaena">melaena</tp:taxon-name-part>
            </tp:taxon-name><tp:taxon-authority>(Hering)</tp:taxon-authority><xref ref-type="fig" rid="F5">Figs 5G–K</xref><xref ref-type="fig" rid="F9">, 9A–C</xref><tp:nomenclature-citation-list><tp:nomenclature-citation><tp:taxon-name>
                  <tp:taxon-name-part taxon-name-part-type="genus" reg="Sinotephritis">Sinotephritis</tp:taxon-name-part> <tp:taxon-name-part taxon-name-part-type="species" reg="melaena">melaena</tp:taxon-name-part></tp:taxon-name><comment>Hering, 1941: 27 (Type-locality: China: Manchuria, Sjaolin. Holotype ♂, allotype ♀, <named-content xmlns:xlink="http://www.w3.org/1999/xlink" content-type="dwc:institutional_code" xlink:type="simple">NHMUK</named-content>).</comment></tp:nomenclature-citation><tp:nomenclature-citation><tp:taxon-name>
                  <tp:taxon-name-part taxon-name-part-type="genus" reg="Campiglossa">Campiglossa</tp:taxon-name-part> <tp:taxon-name-part taxon-name-part-type="species" reg="melaena">melaena</tp:taxon-name-part></tp:taxon-name><comment>: <xref ref-type="bibr" rid="B28">Korneyev 1990</xref>: 443 (new combination); <xref ref-type="bibr" rid="B58">Wang 1998</xref>: 255, 265 (in the East Asian <tp:taxon-name><tp:taxon-name-part taxon-name-part-type="genus" reg="Campiglossa">Campiglossa</tp:taxon-name-part></tp:taxon-name> key, diagnosis); <xref ref-type="bibr" rid="B47">Norrbom et al., 1999</xref>: 112 (in world <tp:taxon-name><tp:taxon-name-part taxon-name-part-type="family">Tephritidae</tp:taxon-name-part></tp:taxon-name> catalog); <xref ref-type="bibr" rid="B34">Korneyev and Ovchinnikova 2004</xref>: 545 (in the Russian Far East <tp:taxon-name><tp:taxon-name-part taxon-name-part-type="family">Tephritidae</tp:taxon-name-part></tp:taxon-name> key).</comment></tp:nomenclature-citation></tp:nomenclature-citation-list></tp:nomenclature><tp:treatment-sec sec-type="material" id="SECID0E1UCI"><title>Material examined</title><p>. Russia: Primorsky-Krai: Khasansky-District, Barabash, <named-content xmlns:xlink="http://www.w3.org/1999/xlink" content-type="dwc:verbatimCoordinates" xlink:type="simple"><named-content content-type="geo-json" specific-use="{&#34;type&#34;:&#34;Point&#34;,&#34;coordinates&#34;:[131.472222,43.179694]}" id="NCID0EDVCI" xlink:type="simple"><named-content content-type="dwc:verbatimCoordinates" xlink:type="simple"><named-content content-type="geo-json" specific-use="{&#34;type&#34;:&#34;Point&#34;,&#34;coordinates&#34;:[131.472222,43.179694]}" id="NCID0EKVCI" xlink:type="simple">43°10'46.9"N, 131°28'20.0"E</named-content></named-content></named-content></named-content>, 61m, 22.VI.2008, H.Y. Han and H.S. Lee, 3♂ (<abbrev xmlns:xlink="http://www.w3.org/1999/xlink" content-type="institution" xlink:title="Yonsei University, Wonju, Korea" id="ABBRID0EOVCI" xlink:type="simple">YSUW</abbrev>); Nadezhdinsky-District, Vol’no-Nadezhdinskoye, grassland near restaurant, <named-content xmlns:xlink="http://www.w3.org/1999/xlink" content-type="dwc:verbatimCoordinates" xlink:type="simple"><named-content content-type="geo-json" specific-use="{&#34;type&#34;:&#34;Point&#34;,&#34;coordinates&#34;:[132.028639,43.375444]}" id="NCID0EWVCI" xlink:type="simple"><named-content content-type="dwc:verbatimCoordinates" xlink:type="simple"><named-content content-type="geo-json" specific-use="{&#34;type&#34;:&#34;Point&#34;,&#34;coordinates&#34;:[132.028639,43.375444]}" id="NCID0E4VCI" xlink:type="simple">43°22'31.6"N, 132°01'43.1"E</named-content></named-content></named-content></named-content>, 61m, 22.VI.2008, H.Y. Han and H.S. Lee, 3♂ (<abbrev xmlns:xlink="http://www.w3.org/1999/xlink" content-type="institution" xlink:title="Yonsei University, Wonju, Korea" id="ABBRID0EBWCI" xlink:type="simple">YSUW</abbrev>).</p></tp:treatment-sec><tp:treatment-sec sec-type="diagnosis" id="SECID0EGWCI"><title>Diagnosis.</title><p>This is the darkest species of the <italic><tp:taxon-name><tp:taxon-name-part taxon-name-part-type="genus" reg="Campiglossa"/><tp:taxon-name-part taxon-name-part-type="species" reg="misella">misella</tp:taxon-name-part></tp:taxon-name></italic> group, showing the least wing dimorphism (Fig. <xref ref-type="fig" rid="F7">7G, I, J</xref> vs. K). <bold><italic>Head</italic></bold> largely brown with dark grey upper occiput. <bold><italic>Thorax</italic></bold> with dark grey scutum with five brownish longitudinal stripes (Fig. <xref ref-type="fig" rid="F7">7H</xref>); scutellum dark grey; <bold><italic>Legs</italic></bold> with coxae and femora largely dark grey but tibiae and tarsi brown; fore femur with 5–7 dark brown posteroventral setae. <bold><italic>Wing</italic></bold> almost entirely brown to dark brown with numerous hyaline spots; male with large dark mid-anterior marking covering from pterostigma to posterior end of crossvein R-M; male pterostigma almost completely dark brown, at most with tiny hyaline spot (Fig. <xref ref-type="fig" rid="F7">7I-a</xref>); female pterostigma with larger hyaline spot (Fig. <xref ref-type="fig" rid="F7">7K-a</xref>); cell r<sub>1</sub> posterior to pterostigma with three large hyaline spots in both sexes; cell r<sub>2+3</sub> with posteroapical hyaline spot (Fig. <xref ref-type="fig" rid="F7">7I-b</xref>). <bold><italic>Abdomen</italic></bold> almost entirely dark grey.</p></tp:treatment-sec><tp:treatment-sec sec-type="distribution" id="SECID0E4XCI"><title>Distribution.</title><p>North east China, the Russian Far East.</p></tp:treatment-sec><tp:treatment-sec sec-type="remarks" id="SECID0ECYCI"><title>Remarks.</title><p><xref ref-type="bibr" rid="B22">Hering’s (1941)</xref> original description and wing drawing of the holotype from north east China fall clearly within the variation range of the specimens we obtained from the Russian Far East. Unfortunately, we were not able to collect any female specimens, but <xref ref-type="bibr" rid="B34">Korneyev and Ovchinnikova’s (2004)</xref> illustrations (Fig. <xref ref-type="fig" rid="F7">7J, K</xref>) show a similar sexual dimorphism of the wing pattern as in the other <italic><tp:taxon-name><tp:taxon-name-part taxon-name-part-type="genus" reg="Campiglossa"/><tp:taxon-name-part taxon-name-part-type="species" reg="misella">misella</tp:taxon-name-part></tp:taxon-name></italic> group species. Individuals of <italic><tp:taxon-name><tp:taxon-name-part taxon-name-part-type="genus" reg="Campiglossa">C.</tp:taxon-name-part> <tp:taxon-name-part taxon-name-part-type="species" reg="melaena">melaena</tp:taxon-name-part></tp:taxon-name></italic> have DNA barcodes (Figs <xref ref-type="fig" rid="F1">1</xref>, <xref ref-type="fig" rid="F2">2</xref>) indistinguishable from those of <italic><tp:taxon-name><tp:taxon-name-part taxon-name-part-type="genus" reg="Campiglossa">C.</tp:taxon-name-part> <tp:taxon-name-part taxon-name-part-type="species" reg="paramelaena">paramelaena</tp:taxon-name-part></tp:taxon-name></italic> sp. nov. (see the Remarks of the latter species for further discussion).</p></tp:treatment-sec><tp:treatment-sec><!--Section generated to contain objects referenced in tp:taxon-treatment.--><fig id="F5" position="float" orientation="portrait"><object-id xmlns:xlink="http://www.w3.org/1999/xlink" content-type="doi" xlink:type="simple">10.3897/zookeys.899.46779.figure5</object-id><object-id xmlns:xlink="http://www.w3.org/1999/xlink" content-type="arpha" xlink:type="simple">D9CD597D-69A0-5DA1-9A24-FCF15CDA82AF</object-id><label>Figure 5.</label><caption><p>Genitalia of <italic><tp:taxon-name><tp:taxon-name-part taxon-name-part-type="genus" reg="Campiglossa">Campiglossa</tp:taxon-name-part> <tp:taxon-name-part taxon-name-part-type="species" reg="coei">coei</tp:taxon-name-part></tp:taxon-name></italic><bold>A</bold> epandrial complex, lateral view <bold>B</bold> epandrial complex, caudal view <bold>C</bold> glans and preglans of distiphallus <bold>D</bold> female postabdomen with aculeus and eversible membrane pulled out, ventral view <bold>E</bold> magnified view of aculeus tip <bold>F</bold> magnified view of oviscape and eversible membrane <bold>G</bold> spermatheca.</p></caption><graphic xmlns:xlink="http://www.w3.org/1999/xlink" xlink:href="zookeys-899-001-g005.jpg" position="float" orientation="portrait" xlink:type="simple" id="oo_364258.jpg"><uri content-type="original_file" xlink:type="simple">https://binary.pensoft.net/fig/364258</uri></graphic></fig><fig id="F9" position="float" orientation="portrait"><object-id xmlns:xlink="http://www.w3.org/1999/xlink" content-type="doi" xlink:type="simple">10.3897/zookeys.899.46779.figure9</object-id><object-id xmlns:xlink="http://www.w3.org/1999/xlink" content-type="arpha" xlink:type="simple">43AC5F14-88F4-5FD3-826B-D64A4A5B101A</object-id><label>Figure 9.</label><caption><p>Male genitalia of <italic><tp:taxon-name><tp:taxon-name-part taxon-name-part-type="genus" reg="Campiglossa">Campiglossa</tp:taxon-name-part> <tp:taxon-name-part taxon-name-part-type="species" reg="melaena">melaena</tp:taxon-name-part></tp:taxon-name></italic><bold>A</bold> epandrial complex, lateral view <bold>B</bold> epandrial complex, caudal view <bold>C</bold> glans and preglans of distiphallus.</p></caption><graphic xmlns:xlink="http://www.w3.org/1999/xlink" xlink:href="zookeys-899-001-g009.jpg" position="float" orientation="portrait" xlink:type="simple" id="oo_364262.jpg"><uri content-type="original_file" xlink:type="simple">https://binary.pensoft.net/fig/364262</uri></graphic></fig><fig id="F7" position="float" orientation="portrait"><object-id xmlns:xlink="http://www.w3.org/1999/xlink" content-type="doi" xlink:type="simple">10.3897/zookeys.899.46779.figure7</object-id><object-id xmlns:xlink="http://www.w3.org/1999/xlink" content-type="arpha" xlink:type="simple">4A33A49A-8A8D-5D27-AE53-89EC505B3E42</object-id><label>Figure 7.</label><caption><p><bold>A–E</bold><italic><tp:taxon-name><tp:taxon-name-part taxon-name-part-type="genus" reg="Campiglossa">Campiglossa</tp:taxon-name-part> <tp:taxon-name-part taxon-name-part-type="species" reg="paramelaena">paramelaena</tp:taxon-name-part></tp:taxon-name></italic> sp. nov. <bold>A</bold> male, lateral view <bold>B</bold> male, dorsal view <bold>C</bold> male wing <bold>D</bold> female, lateral view <bold>E</bold> female, dorsal view <bold>F</bold> female, wing <bold>G–K</bold><italic><tp:taxon-name><tp:taxon-name-part taxon-name-part-type="genus" reg="Campiglossa">C.</tp:taxon-name-part> <tp:taxon-name-part taxon-name-part-type="species" reg="melaena">melaena</tp:taxon-name-part></tp:taxon-name></italic><bold>G</bold> male, lateral view <bold>H</bold> male, dorsal view <bold>I</bold> male, wing <bold>J</bold> holotype male, wing <bold>K</bold> female, wing <bold>J, K</bold> Reproduced from <xref ref-type="bibr" rid="B34">Korneyev and Ovchinnikova (2004)</xref> with permission from Valery Korneyev.</p></caption><graphic xmlns:xlink="http://www.w3.org/1999/xlink" xlink:href="zookeys-899-001-g007.jpg" position="float" orientation="portrait" xlink:type="simple" id="oo_364260.jpg"><uri content-type="original_file" xlink:type="simple">https://binary.pensoft.net/fig/364260</uri></graphic></fig><fig id="F1" position="float" orientation="portrait"><object-id xmlns:xlink="http://www.w3.org/1999/xlink" content-type="doi" xlink:type="simple">10.3897/zookeys.899.46779.figure1</object-id><object-id xmlns:xlink="http://www.w3.org/1999/xlink" content-type="arpha" xlink:type="simple">1268C7EA-6A2C-5112-B59F-0564EF45D037</object-id><label>Figure 1.</label><caption><p>The genus <italic><tp:taxon-name><tp:taxon-name-part taxon-name-part-type="genus" reg="Campiglossa">Campiglossa</tp:taxon-name-part></tp:taxon-name></italic> portion of the neighbor-joining tree based on the Kimura 2-parameter distances of 7,223 tephritid DNA barcode sequences mostly extracted from BOLD Systems (<ext-link xmlns:xlink="http://www.w3.org/1999/xlink" xlink:type="simple" ext-link-type="uri" xlink:href="http://www.boldsystems.org">www.boldsystems.org</ext-link>, as of Jan 2019), including 55 newly obtained <italic><tp:taxon-name><tp:taxon-name-part taxon-name-part-type="genus" reg="Campiglossa">Campiglossa</tp:taxon-name-part></tp:taxon-name></italic> sequences (names prefixed with Z). All 211 <italic><tp:taxon-name><tp:taxon-name-part taxon-name-part-type="genus" reg="Campiglossa">Campiglossa</tp:taxon-name-part></tp:taxon-name></italic>, <italic><tp:taxon-name><tp:taxon-name-part taxon-name-part-type="genus" reg="Homoeotricha">Homoeotricha</tp:taxon-name-part></tp:taxon-name></italic>, and <italic><tp:taxon-name><tp:taxon-name-part taxon-name-part-type="genus" reg="Dioxyna">Dioxyna</tp:taxon-name-part></tp:taxon-name></italic> (regarded to be the genus <italic><tp:taxon-name><tp:taxon-name-part taxon-name-part-type="genus" reg="Campiglossa">Campiglossa</tp:taxon-name-part></tp:taxon-name></italic>, <italic>sensu lato</italic>, in this study) sequences were recovered as a monophyletic clade in this analysis. Putative species group names (in red) are marked on the respective branches.</p></caption><graphic xmlns:xlink="http://www.w3.org/1999/xlink" xlink:href="zookeys-899-001-g001.jpg" position="float" orientation="portrait" xlink:type="simple" id="oo_364254.jpg"><uri content-type="original_file" xlink:type="simple">https://binary.pensoft.net/fig/364254</uri></graphic></fig><fig id="F2" position="float" orientation="portrait"><object-id xmlns:xlink="http://www.w3.org/1999/xlink" content-type="doi" xlink:type="simple">10.3897/zookeys.899.46779.figure2</object-id><object-id xmlns:xlink="http://www.w3.org/1999/xlink" content-type="arpha" xlink:type="simple">BFDB85EA-C78A-54FB-97E1-65C1E1F6C377</object-id><label>Figure 2.</label><caption><p>MEGA X analysis produced a maximum-likelihood (<abbrev xmlns:xlink="http://www.w3.org/1999/xlink" xlink:title="maximum-likelihood" id="ABBRID0ENBBG" xlink:type="simple">ML</abbrev>) phylogram of the 76 selected <italic><tp:taxon-name><tp:taxon-name-part taxon-name-part-type="genus" reg="Campiglossa">Campiglossa</tp:taxon-name-part></tp:taxon-name></italic> (ingroup) and ten <italic><tp:taxon-name><tp:taxon-name-part taxon-name-part-type="genus" reg="Tephritis">Tephritis</tp:taxon-name-part></tp:taxon-name></italic> (outgroup) DNA barcode sequences using the general time reversible model. The first number on each branch is the bootstrap support from <abbrev xmlns:xlink="http://www.w3.org/1999/xlink" xlink:title="maximum-likelihood" id="ABBRID0E6BBG" xlink:type="simple">ML</abbrev> analysis (pb); the second number represents posterior probability (pp) from Bayesian inference (<abbrev xmlns:xlink="http://www.w3.org/1999/xlink" xlink:title="Bayesian inferences" id="ABBRID0EDCBG" xlink:type="simple">BI</abbrev>). Samples in green letters were extracted from BOLD systems (<ext-link xmlns:xlink="http://www.w3.org/1999/xlink" xlink:type="simple" ext-link-type="uri" xlink:href="http://www.boldsystems.org">www.boldsystems.org</ext-link>).</p></caption><graphic xmlns:xlink="http://www.w3.org/1999/xlink" xlink:href="zookeys-899-001-g002.jpg" position="float" orientation="portrait" xlink:type="simple" id="oo_364255.jpg"><uri content-type="original_file" xlink:type="simple">https://binary.pensoft.net/fig/364255</uri></graphic></fig></tp:treatment-sec><ref-list><ref id="B28"><mixed-citation xmlns:xlink="http://www.w3.org/1999/xlink" xlink:type="simple"><person-group><name name-style="western"><surname>Korneyev</surname><given-names>VA</given-names></name></person-group> (<year>1990</year>) <article-title>A review of <italic><tp:taxon-name><tp:taxon-name-part taxon-name-part-type="genus">Sphenella</tp:taxon-name-part></tp:taxon-name></italic> and <italic><tp:taxon-name><tp:taxon-name-part taxon-name-part-type="genus">Paroxyna</tp:taxon-name-part></tp:taxon-name></italic> series of genera (<tp:taxon-name><tp:taxon-name-part taxon-name-part-type="order">Diptera</tp:taxon-name-part></tp:taxon-name>, <tp:taxon-name><tp:taxon-name-part taxon-name-part-type="family">Tephritidae</tp:taxon-name-part></tp:taxon-name>, <tp:taxon-name><tp:taxon-name-part taxon-name-part-type="subfamily">Tephritinae</tp:taxon-name-part></tp:taxon-name>) of eastern Palaearctic.</article-title><source>Nasekomye Mongolii</source><volume>11</volume>: <fpage>395</fpage>–<lpage>470</lpage>.</mixed-citation></ref><ref id="B58"><mixed-citation xmlns:xlink="http://www.w3.org/1999/xlink" xlink:type="simple"><person-group><name name-style="western"><surname>Wang</surname><given-names>XJ</given-names></name></person-group> (<year>1998</year>) The fruit flies (<tp:taxon-name><tp:taxon-name-part taxon-name-part-type="order">Diptera</tp:taxon-name-part></tp:taxon-name>: <tp:taxon-name><tp:taxon-name-part taxon-name-part-type="family">Tephritidae</tp:taxon-name-part></tp:taxon-name>) of the East Asia Region. Acta Zootaxonomica Sinica (1996) 21 (Supplement), 419 pp.</mixed-citation></ref><ref id="B47"><mixed-citation xmlns:xlink="http://www.w3.org/1999/xlink" xlink:type="simple"><person-group><name name-style="western"><surname>Norrbom</surname><given-names>AL</given-names></name><name name-style="western"><surname>Carroll</surname><given-names>LE</given-names></name><name name-style="western"><surname>Thompson</surname><given-names>FC</given-names></name><name name-style="western"><surname>White</surname><given-names>IM</given-names></name><name name-style="western"><surname>Freidberg</surname><given-names>A</given-names></name></person-group> (<year>1999</year>) Systematic database of names. In: Thompson FC (Ed.) Fruit Fly Expert System and Systematic Information Database, <tp:taxon-name><tp:taxon-name-part taxon-name-part-type="order">Diptera</tp:taxon-name-part></tp:taxon-name> Data Dissemination Disk 1 and Myia, 65–251.</mixed-citation></ref><ref id="B34"><mixed-citation xmlns:xlink="http://www.w3.org/1999/xlink" xlink:type="simple"><person-group><name name-style="western"><surname>Korneyev</surname><given-names>VA</given-names></name><name name-style="western"><surname>Ovchinnikova</surname><given-names>OG</given-names></name></person-group> (<year>2004</year>) <article-title>79. <tp:taxon-name><tp:taxon-name-part taxon-name-part-type="family">Tephritidae</tp:taxon-name-part></tp:taxon-name>-pestrokrylki [fruit flies].</article-title> In: <person-group><name name-style="western"><surname>Lehr</surname><given-names>PA</given-names></name></person-group> (<role>Ed.</role>) <issue-title>Key to the Insects of Russian Far East. Vol. VI, Diptera and Siphonaptera. Pt.</issue-title><volume>3</volume>: <fpage>456</fpage>–<lpage>565</lpage>. Dal’nauka, Vladivostok. [In Russian]</mixed-citation></ref><ref id="B22"><mixed-citation xmlns:xlink="http://www.w3.org/1999/xlink" xlink:type="simple"><person-group><name name-style="western"><surname>Hering</surname><given-names>EM</given-names></name></person-group> (<year>1941</year>) <article-title>Neue ostasiatische Fruchtfliegen.</article-title><source>Siruna Seva</source><volume>3</volume>: <fpage>26</fpage>–<lpage>32</lpage>.</mixed-citation></ref></ref-list></tp:taxon-treatment>
