# Supplementary material for: DNA barcoding reveals a species group of the genus Campiglossa (Diptera, Tephritidae, Tephritinae) with recognition of a new species from East Asia and previously unknown females of Campiglossa coei (Hardy)
Source: Zookeys. 2019 Dec 12;899:1–36. doi: 10.3897/zookeys.899.46779 (PMC6923282; doi:10.3897/zookeys.899.46779)
Supplement: XML Treatment for Campiglossa propria [file zookeys.899.46779-treatment6.xml]

<!DOCTYPE tp:taxon-treatment
  PUBLIC "-//TaxonX//DTD Taxonomic Treatment Publishing DTD v0 20100105//EN" "tax-treatment-NSO.dtd">
<tp:taxon-treatment xmlns:tp="http://www.plazi.org/taxpub"><tp:treatment-meta><kwd-group><label>Taxon classification</label><kwd><named-content xmlns:xlink="http://www.w3.org/1999/xlink" content-type="kingdom">Animalia</named-content></kwd><kwd><named-content xmlns:xlink="http://www.w3.org/1999/xlink" content-type="order">Diptera</named-content></kwd><kwd><named-content xmlns:xlink="http://www.w3.org/1999/xlink" content-type="family">Tephritidae</named-content></kwd></kwd-group><mixed-citation publication-type="journal"><person-group><name><surname>Han</surname><given-names>Ho-Yeon</given-names></name><name><surname>Ro</surname><given-names>Kyung-Eui</given-names></name></person-group><article-title>DNA barcoding reveals a species group of the genus <italic><tp:taxon-name><tp:taxon-name-part taxon-name-part-type="genus" reg="Campiglossa">Campiglossa</tp:taxon-name-part></tp:taxon-name></italic> (<tp:taxon-name><tp:taxon-name-part taxon-name-part-type="order">Diptera</tp:taxon-name-part></tp:taxon-name>, <tp:taxon-name><tp:taxon-name-part taxon-name-part-type="family">Tephritidae</tp:taxon-name-part></tp:taxon-name>, <tp:taxon-name><tp:taxon-name-part taxon-name-part-type="subfamily">Tephritinae</tp:taxon-name-part></tp:taxon-name>) with recognition of a new species from East Asia and previously unknown females of <italic><tp:taxon-name><tp:taxon-name-part taxon-name-part-type="genus" reg="Campiglossa">Campiglossa</tp:taxon-name-part> <tp:taxon-name-part taxon-name-part-type="species" reg="coei">coei</tp:taxon-name-part></tp:taxon-name></italic> (Hardy)</article-title><source>Zookeys</source><day>12</day><month>12</month><year>2019</year><volume>899</volume><fpage>1</fpage><lpage>36</lpage><pub-id pub-id-type="doi">10.3897/zookeys.899.46779</pub-id></mixed-citation></tp:treatment-meta><tp:nomenclature><tp:taxon-name><object-id xmlns:xlink="http://www.w3.org/1999/xlink" content-type="arpha" xlink:type="simple">F1E23188-1B0F-54C9-AEC1-0B0DB01AD52B</object-id>
              <tp:taxon-name-part taxon-name-part-type="genus" reg="Campiglossa">Campiglossa</tp:taxon-name-part>
              <tp:taxon-name-part taxon-name-part-type="species" reg="propria">propria</tp:taxon-name-part>
            </tp:taxon-name><tp:taxon-authority>(Chen, 1938)</tp:taxon-authority><xref ref-type="fig" rid="F10">Fig. 10F</xref><tp:nomenclature-citation-list><tp:nomenclature-citation><tp:taxon-name>
                  <tp:taxon-name-part taxon-name-part-type="genus" reg="Sinotephritis">Sinotephritis</tp:taxon-name-part> <tp:taxon-name-part taxon-name-part-type="species" reg="propria">propria</tp:taxon-name-part></tp:taxon-name><comment>Chen, 1938: 149 (Type-locality: China, s.e. Gansu, Mi-tching-ngai, holotype ♂, <named-content xmlns:xlink="http://www.w3.org/1999/xlink" content-type="dwc:institutional_code" xlink:type="simple">IZAS</named-content>).</comment></tp:nomenclature-citation><tp:nomenclature-citation><tp:taxon-name>
                  <tp:taxon-name-part taxon-name-part-type="genus" reg="Campiglossa">Campiglossa</tp:taxon-name-part> <tp:taxon-name-part taxon-name-part-type="species" reg="propria">propria</tp:taxon-name-part></tp:taxon-name><comment>: <xref ref-type="bibr" rid="B28">Korneyev 1990</xref>: 454 (new combination); <xref ref-type="bibr" rid="B58">Wang 1998</xref>: 254, 268 (in the East Asian <tp:taxon-name><tp:taxon-name-part taxon-name-part-type="genus" reg="Campiglossa">Campiglossa</tp:taxon-name-part></tp:taxon-name> key, diagnosis); <xref ref-type="bibr" rid="B47">Norrbom et al. 1999</xref>: 113 (in the world <tp:taxon-name><tp:taxon-name-part taxon-name-part-type="family">Tephritidae</tp:taxon-name-part></tp:taxon-name> catalog); <xref ref-type="bibr" rid="B34">Korneyev and Ovchinnikova 2004</xref>: 544 (in the Russian Far East <tp:taxon-name><tp:taxon-name-part taxon-name-part-type="family">Tephritidae</tp:taxon-name-part></tp:taxon-name> key).</comment></tp:nomenclature-citation></tp:nomenclature-citation-list></tp:nomenclature><tp:treatment-sec sec-type="diagnosis" id="SECID0EOIDI"><title>Diagnosis.</title><p>We are not sure if this species actually belongs to the <italic><tp:taxon-name><tp:taxon-name-part taxon-name-part-type="genus" reg="Campiglossa"/><tp:taxon-name-part taxon-name-part-type="species" reg="misella">misella</tp:taxon-name-part></tp:taxon-name></italic> group, because the only known male (holotype) does not show close similarity to any known member of the group except for its large mid-anterior dark wing marking (Fig. <xref ref-type="fig" rid="F10">10F</xref>). This male also shows an unusual enlargement of cell r<sub>1</sub> resulting in a distinctly more rounded anterior wing margin than other species (Fig. <xref ref-type="fig" rid="F10">10F-a</xref> vs. Fig. <xref ref-type="fig" rid="F10">10E-a</xref>). In addition to this peculiar enlarged cell r<sub>1</sub>, <italic><tp:taxon-name><tp:taxon-name-part taxon-name-part-type="genus" reg="Campiglossa">C.</tp:taxon-name-part> <tp:taxon-name-part taxon-name-part-type="species" reg="propria">propria</tp:taxon-name-part></tp:taxon-name></italic> male can also be diagnosed based on the following characteristics: scutum ash-grey with five brownish longitudinal stripes; legs entirely yellowish; cell r<sub>1</sub> apical to pterostigma with three tiny hyaline spots plus a large subapical hyaline spot; cell r<sub>2+3</sub> basal to crossvein R-M dark without any spot, apical to R-M with six hyaline spots including posteroapical spot; abdominal tergite 3–5 each with pair of large brown submedian spots.</p></tp:treatment-sec><tp:treatment-sec sec-type="distribution" id="SECID0E4JDI"><title>Distribution.</title><p>Only known from the type locality (Gansu, China).</p></tp:treatment-sec><tp:treatment-sec><!--Section generated to contain objects referenced in tp:taxon-treatment.--><fig id="F10" position="float" orientation="portrait"><object-id xmlns:xlink="http://www.w3.org/1999/xlink" content-type="doi" xlink:type="simple">10.3897/zookeys.899.46779.figure10</object-id><object-id xmlns:xlink="http://www.w3.org/1999/xlink" content-type="arpha" xlink:type="simple">9F78447C-E95C-5559-9BAC-CB56E3EF46EF</object-id><label>Figure 10.</label><caption><p><bold>A</bold> Holotype male of <italic><tp:taxon-name><tp:taxon-name-part taxon-name-part-type="genus" reg="Campiglossa">Campiglossa</tp:taxon-name-part> <tp:taxon-name-part taxon-name-part-type="species" reg="favillacea">favillacea</tp:taxon-name-part></tp:taxon-name></italic> Ito, 2011 (new synonym of <italic><tp:taxon-name><tp:taxon-name-part taxon-name-part-type="genus" reg="Campiglossa">C.</tp:taxon-name-part> <tp:taxon-name-part taxon-name-part-type="species" reg="coei">coei</tp:taxon-name-part></tp:taxon-name></italic>, <named-content xmlns:xlink="http://www.w3.org/1999/xlink" content-type="dwc:institutional_code" xlink:type="simple">UOPJ</named-content>) <bold>B</bold> from left, two paratype females and holotype of <italic><tp:taxon-name><tp:taxon-name-part taxon-name-part-type="genus" reg="Campiglossa">C.</tp:taxon-name-part> <tp:taxon-name-part taxon-name-part-type="species" reg="favillacea">favillacea</tp:taxon-name-part></tp:taxon-name></italic> [<named-content xmlns:xlink="http://www.w3.org/1999/xlink" content-type="dwc:institutional_code" xlink:type="simple">UOPJ</named-content>] <bold>C</bold> holotype female of <italic><tp:taxon-name><tp:taxon-name-part taxon-name-part-type="genus" reg="Campiglossa">C.</tp:taxon-name-part> <tp:taxon-name-part taxon-name-part-type="species" reg="roscida">roscida</tp:taxon-name-part></tp:taxon-name></italic> Ito, 2011 (new synonym of <italic><tp:taxon-name><tp:taxon-name-part taxon-name-part-type="genus" reg="Campiglossa">C.</tp:taxon-name-part> <tp:taxon-name-part taxon-name-part-type="species" reg="misella">misella</tp:taxon-name-part></tp:taxon-name></italic>) <bold>D</bold> ditto <bold>E</bold> holotype or paratype male wing of <italic><tp:taxon-name><tp:taxon-name-part taxon-name-part-type="genus" reg="Campiglossa">C.</tp:taxon-name-part> <tp:taxon-name-part taxon-name-part-type="species" reg="pishanica">pishanica</tp:taxon-name-part></tp:taxon-name></italic><bold>F</bold> holotype male wing of <italic><tp:taxon-name><tp:taxon-name-part taxon-name-part-type="genus" reg="Campiglossa">C.</tp:taxon-name-part> <tp:taxon-name-part taxon-name-part-type="species" reg="propria">propria</tp:taxon-name-part></tp:taxon-name></italic><bold>E, F</bold> reproduced from <xref ref-type="bibr" rid="B58">Wang (1998)</xref> with permission from Xing-Jian Wang.</p></caption><graphic xmlns:xlink="http://www.w3.org/1999/xlink" xlink:href="zookeys-899-001-g010.jpg" position="float" orientation="portrait" xlink:type="simple" id="oo_364263.jpg"><uri content-type="original_file" xlink:type="simple">https://binary.pensoft.net/fig/364263</uri></graphic></fig></tp:treatment-sec><ref-list><ref id="B58"><mixed-citation xmlns:xlink="http://www.w3.org/1999/xlink" xlink:type="simple"><person-group><name name-style="western"><surname>Wang</surname><given-names>XJ</given-names></name></person-group> (<year>1998</year>) The fruit flies (<tp:taxon-name><tp:taxon-name-part taxon-name-part-type="order">Diptera</tp:taxon-name-part></tp:taxon-name>: <tp:taxon-name><tp:taxon-name-part taxon-name-part-type="family">Tephritidae</tp:taxon-name-part></tp:taxon-name>) of the East Asia Region. Acta Zootaxonomica Sinica (1996) 21 (Supplement), 419 pp.</mixed-citation></ref><ref id="B28"><mixed-citation xmlns:xlink="http://www.w3.org/1999/xlink" xlink:type="simple"><person-group><name name-style="western"><surname>Korneyev</surname><given-names>VA</given-names></name></person-group> (<year>1990</year>) <article-title>A review of <italic><tp:taxon-name><tp:taxon-name-part taxon-name-part-type="genus">Sphenella</tp:taxon-name-part></tp:taxon-name></italic> and <italic><tp:taxon-name><tp:taxon-name-part taxon-name-part-type="genus">Paroxyna</tp:taxon-name-part></tp:taxon-name></italic> series of genera (<tp:taxon-name><tp:taxon-name-part taxon-name-part-type="order">Diptera</tp:taxon-name-part></tp:taxon-name>, <tp:taxon-name><tp:taxon-name-part taxon-name-part-type="family">Tephritidae</tp:taxon-name-part></tp:taxon-name>, <tp:taxon-name><tp:taxon-name-part taxon-name-part-type="subfamily">Tephritinae</tp:taxon-name-part></tp:taxon-name>) of eastern Palaearctic.</article-title><source>Nasekomye Mongolii</source><volume>11</volume>: <fpage>395</fpage>–<lpage>470</lpage>.</mixed-citation></ref><ref id="B47"><mixed-citation xmlns:xlink="http://www.w3.org/1999/xlink" xlink:type="simple"><person-group><name name-style="western"><surname>Norrbom</surname><given-names>AL</given-names></name><name name-style="western"><surname>Carroll</surname><given-names>LE</given-names></name><name name-style="western"><surname>Thompson</surname><given-names>FC</given-names></name><name name-style="western"><surname>White</surname><given-names>IM</given-names></name><name name-style="western"><surname>Freidberg</surname><given-names>A</given-names></name></person-group> (<year>1999</year>) Systematic database of names. In: Thompson FC (Ed.) Fruit Fly Expert System and Systematic Information Database, <tp:taxon-name><tp:taxon-name-part taxon-name-part-type="order">Diptera</tp:taxon-name-part></tp:taxon-name> Data Dissemination Disk 1 and Myia, 65–251.</mixed-citation></ref><ref id="B34"><mixed-citation xmlns:xlink="http://www.w3.org/1999/xlink" xlink:type="simple"><person-group><name name-style="western"><surname>Korneyev</surname><given-names>VA</given-names></name><name name-style="western"><surname>Ovchinnikova</surname><given-names>OG</given-names></name></person-group> (<year>2004</year>) <article-title>79. <tp:taxon-name><tp:taxon-name-part taxon-name-part-type="family">Tephritidae</tp:taxon-name-part></tp:taxon-name>-pestrokrylki [fruit flies].</article-title> In: <person-group><name name-style="western"><surname>Lehr</surname><given-names>PA</given-names></name></person-group> (<role>Ed.</role>) <issue-title>Key to the Insects of Russian Far East. Vol. VI, Diptera and Siphonaptera. Pt.</issue-title><volume>3</volume>: <fpage>456</fpage>–<lpage>565</lpage>. Dal’nauka, Vladivostok. [In Russian]</mixed-citation></ref></ref-list></tp:taxon-treatment>
